# Supplementary material for: Descriptions of four new species of Bactrocera and new country records highlight the high biodiversity of fruit flies in Vietnam (Diptera, Tephritidae, Dacinae)
Source: Zookeys. 2018 Nov 19;(797):87–115. doi: 10.3897/zookeys.797.29138 (PMC6255883; doi:10.3897/zookeys.797.29138)
Supplement: XML Treatment for Bactrocera (Tetradacus) ernesti [file zookeys.797.29138-treatment1.xml]

<!DOCTYPE tp:taxon-treatment
  PUBLIC "-//TaxonX//DTD Taxonomic Treatment Publishing DTD v0 20100105//EN" "tax-treatment-NSO.dtd">
<tp:taxon-treatment xmlns:tp="http://www.plazi.org/taxpub"><tp:treatment-meta><kwd-group><label>Taxon classification</label><kwd><named-content xmlns:xlink="http://www.w3.org/1999/xlink" content-type="kingdom">Animalia</named-content></kwd><kwd><named-content xmlns:xlink="http://www.w3.org/1999/xlink" content-type="order">Diptera</named-content></kwd><kwd><named-content xmlns:xlink="http://www.w3.org/1999/xlink" content-type="family">Tephritidae</named-content></kwd></kwd-group><mixed-citation publication-type="journal"><person-group><name><surname>Leblanc</surname><given-names>Luc</given-names></name><name><surname>Doorenweerd</surname><given-names>Camiel</given-names></name><name><surname>Jose</surname><given-names>Michael San</given-names></name><name><surname>Pham</surname><given-names>Hong Thai</given-names></name><name><surname>Rubinoff</surname><given-names>Daniel</given-names></name></person-group><article-title>Descriptions of four new species of <italic><tp:taxon-name><tp:taxon-name-part taxon-name-part-type="genus" reg="Bactrocera">Bactrocera</tp:taxon-name-part></tp:taxon-name></italic> and new country records highlight the high biodiversity of fruit flies in Vietnam (<tp:taxon-name><tp:taxon-name-part taxon-name-part-type="order">Diptera</tp:taxon-name-part></tp:taxon-name>, <tp:taxon-name><tp:taxon-name-part taxon-name-part-type="family">Tephritidae</tp:taxon-name-part></tp:taxon-name>, <tp:taxon-name><tp:taxon-name-part taxon-name-part-type="subfamily">Dacinae</tp:taxon-name-part></tp:taxon-name>)</article-title><source>Zookeys</source><day>19</day><month>11</month><year>2018</year><volume>2018</volume><issue>797</issue><fpage>87</fpage><lpage>115</lpage><pub-id pub-id-type="doi">10.3897/zookeys.797.29138</pub-id></mixed-citation></tp:treatment-meta><tp:nomenclature><tp:taxon-name><tp:taxon-name-part taxon-name-part-type="genus" reg="Bactrocera">Bactrocera</tp:taxon-name-part> (<tp:taxon-name-part taxon-name-part-type="subgenus" reg="Tetradacus">Tetradacus</tp:taxon-name-part>) <tp:taxon-name-part taxon-name-part-type="species" reg="ernesti">ernesti</tp:taxon-name-part><object-id xmlns:xlink="http://www.w3.org/1999/xlink" content-type="zoobank" xlink:type="simple">http://zoobank.org/DC201837-F7AE-487B-86C0-D09B903F4CA7</object-id></tp:taxon-name><tp:taxon-authority>Leblanc &amp; Doorenweerd</tp:taxon-authority><tp:taxon-status xmlns:xlink="http://www.w3.org/1999/xlink" xlink:type="simple">sp. n.</tp:taxon-status></tp:nomenclature><tp:treatment-sec sec-type="Holotype" id="SECID0EITAI"><title>Holotype.</title><p>Male. Labelled: “Vietnam: Thừa Thiên-Huế Province, Bạch Mã National Park, <named-content xmlns:xlink="http://www.w3.org/1999/xlink" content-type="dwc:verbatimCoordinates" xlink:type="simple"><named-content content-type="geo-json" specific-use="{&#34;type&#34;:&#34;Point&#34;,&#34;coordinates&#34;:[107.849400,16.229700]}" id="NCID0ERTAI" xlink:type="simple">16.2297N, 107.8494E</named-content></named-content>, 6–8-x-2015, M. San Jose and D. Rubinoff, FF485, zingerone lure. Molecular voucher ms6192”. Deposited in <named-content xmlns:xlink="http://www.w3.org/1999/xlink" content-type="dwc:institutional_code" xlink:type="simple">UHIM</named-content>. <bold>Paratypes</bold>: 5 males. Same data as holotype. All specimens pinned and one specimen is molecular voucher ms6255. Three of the paratypes are deposited at <named-content xmlns:xlink="http://www.w3.org/1999/xlink" content-type="dwc:institutional_code" xlink:type="simple">UHIM</named-content>, one at <named-content xmlns:xlink="http://www.w3.org/1999/xlink" content-type="dwc:institutional_code" xlink:type="simple">WFBM</named-content> and one at <named-content xmlns:xlink="http://www.w3.org/1999/xlink" content-type="dwc:institutional_code" xlink:type="simple">VNMN</named-content>.</p></tp:treatment-sec><tp:treatment-sec sec-type="Differential diagnosis" id="SECID0EMUAI"><title>Differential diagnosis.</title><p><italic><tp:taxon-name><tp:taxon-name-part taxon-name-part-type="genus" reg="Bactrocera">Bactrocera</tp:taxon-name-part><tp:taxon-name-part taxon-name-part-type="species" reg="ernesti">ernesti</tp:taxon-name-part></tp:taxon-name></italic> is similar to other members of the subgenus <tp:taxon-name><tp:taxon-name-part taxon-name-part-type="genus" reg="Bactrocera"/><tp:taxon-name-part taxon-name-part-type="subgenus" reg="Tetradacus">Tetradacus</tp:taxon-name-part></tp:taxon-name> in having an elongate oval abdomen with a petiolate base [oval in most <italic><tp:taxon-name><tp:taxon-name-part taxon-name-part-type="genus" reg="Bactrocera">Bactrocera</tp:taxon-name-part></tp:taxon-name></italic>] with separate terga [tightly joined in <italic><tp:taxon-name><tp:taxon-name-part taxon-name-part-type="genus" reg="Dacus">Dacus</tp:taxon-name-part></tp:taxon-name></italic>], and a slight concavity of sternum V and short surstylus lobe in the males. It is most similar to <italic><tp:taxon-name><tp:taxon-name-part taxon-name-part-type="genus" reg="Bactrocera">B.</tp:taxon-name-part><tp:taxon-name-part taxon-name-part-type="species" reg="minax">minax</tp:taxon-name-part></tp:taxon-name></italic> and <italic><tp:taxon-name><tp:taxon-name-part taxon-name-part-type="genus" reg="Bactrocera">B.</tp:taxon-name-part><tp:taxon-name-part taxon-name-part-type="species" reg="brachycera">brachycera</tp:taxon-name-part></tp:taxon-name></italic>, but differs from both in lacking a lateral yellow band connecting the postpronotal lobes to the notopleural suture, the absence of medial postsutural vitta, the anteriorly convergent lateral postsutural vittae, the lightly infuscate wing, and absence of distinct costal band, and the black bands on every abdominal segment.</p></tp:treatment-sec><tp:treatment-sec sec-type="Molecular diagnostics" id="SECID0EKWAI"><title>Molecular diagnostics.</title><p><italic><tp:taxon-name><tp:taxon-name-part taxon-name-part-type="genus" reg="Bactrocera">B.</tp:taxon-name-part><tp:taxon-name-part taxon-name-part-type="species" reg="ernesti">ernesti</tp:taxon-name-part></tp:taxon-name></italic> sp. n. was referred to as <italic><tp:taxon-name><tp:taxon-name-part taxon-name-part-type="genus" reg="Bactrocera">Bactrocera</tp:taxon-name-part></tp:taxon-name></italic> species 73, represented by the holotype, in the seven-gene phylogeny presented in <xref ref-type="bibr" rid="B29">San Jose et al. (2018)</xref>. Based on the sampling therein, its closest relative is <tp:taxon-name><tp:taxon-name-part taxon-name-part-type="genus" reg="Bactrocera">B.</tp:taxon-name-part> (<tp:taxon-name-part taxon-name-part-type="subgenus" reg="Tetradacus">Tetradacus</tp:taxon-name-part>) <tp:taxon-name-part taxon-name-part-type="species" reg="tsuneonis">tsuneonis</tp:taxon-name-part></tp:taxon-name> (Miyake). The closest relative we could identify based on COI alone is the Australian species <italic><tp:taxon-name><tp:taxon-name-part taxon-name-part-type="genus" reg="Bactrocera">B.</tp:taxon-name-part><tp:taxon-name-part taxon-name-part-type="species" reg="visenda">visenda</tp:taxon-name-part></tp:taxon-name></italic>, at a minimum intraspecific pairwise genetic distance of 13.52 % [14.89 % in COI5P and 12.27 % in COI3P] (Figure <xref ref-type="fig" rid="F3">3</xref>).</p><fig id="F3" position="float" orientation="portrait"><label>Figure 3.</label><caption><p>Maximum likelihood tree based on COI sequences of <italic><tp:taxon-name><tp:taxon-name-part taxon-name-part-type="genus" reg="Bactrocera">B.</tp:taxon-name-part><tp:taxon-name-part taxon-name-part-type="species" reg="ernesti">ernesti</tp:taxon-name-part></tp:taxon-name></italic> sp. n. and several of its genetically closest neighbors, which include <italic><tp:taxon-name><tp:taxon-name-part taxon-name-part-type="genus" reg="Bactrocera">Bactrocera</tp:taxon-name-part></tp:taxon-name></italic>, <italic><tp:taxon-name><tp:taxon-name-part taxon-name-part-type="genus" reg="Zeugodacus">Zeugodacus</tp:taxon-name-part></tp:taxon-name></italic> and <italic><tp:taxon-name><tp:taxon-name-part taxon-name-part-type="genus" reg="Dacus">Dacus</tp:taxon-name-part></tp:taxon-name></italic> species. Bootstrap branch supports shown for intraspecific relationships. Abbreviations: HT holotype.</p></caption><graphic xmlns:xlink="http://www.w3.org/1999/xlink" xlink:href="zookeys-797-087-g003.jpg" position="float" orientation="portrait" xlink:type="simple" id="oo_243446.jpg"/></fig></tp:treatment-sec><tp:treatment-sec sec-type="description" id="SECID0EQZAI"><title>Description of adult.</title><p><italic>Head</italic> (Figure <xref ref-type="fig" rid="F4">4A</xref>). Vertical length 1.82 ± 0.04 (<italic>SE</italic>) (1.75–1.85) mm. Frons, of even width, length 1.16 ± 0.05 (1.10–1.26) times breadth; uniformly fulvous; anteromedial hump and frons covered by short red–brown hairs; orbital and frontal setae, when present, red–brown: orbital setae absent or at most very weak and frontal setae very weak and may be restricted to superior pair; lunule fuscous. Ocellar triangle black. Vertex fulvous. Face fulvous with elongate black spot in lower half of each antennal furrow, connected by a faint narrow fuscous band across mid height of face; length 0.69 ± 0.02 (0.65–0.70) mm. Genae fulvous, with fuscous sub–ocular spot; one large and numerous smaller red–brown setae present. Occiput fulvous with fuscous markings laterally on its lower half; occipital row with 9–13 dark setae and an irregular inner row of finer setae. Antennae with segments 1 (scape) and 2 (pedicel) fulvous, segment 3 (first flagellomere) fulvous with pale fuscous on outer surface; a strong red–brown dorsal seta on segment 2; arista black (fulvous basally); length of segments: 0.19 ± 0.01 (0.18–0.20) mm; 0.26 ± 0.02 (0.23–0.28) mm; 0.76 ± 0.04 (0.70–0.83) mm.</p><fig id="F4" position="float" orientation="portrait"><label>Figure 4.</label><caption><p><tp:taxon-name><tp:taxon-name-part taxon-name-part-type="genus" reg="Bactrocera">Bactrocera</tp:taxon-name-part> (<tp:taxon-name-part taxon-name-part-type="subgenus" reg="Tetradacus">Tetradacus</tp:taxon-name-part>) <tp:taxon-name-part taxon-name-part-type="species" reg="ernesti">ernesti</tp:taxon-name-part></tp:taxon-name>. <bold>A</bold> head <bold>B</bold> head and scutum <bold>C</bold> abdomen <bold>D</bold> wing <bold>E</bold> lateral view.</p></caption><graphic xmlns:xlink="http://www.w3.org/1999/xlink" xlink:href="zookeys-797-087-g004.jpg" position="float" orientation="portrait" xlink:type="simple" id="oo_243447.jpg"/></fig><p><italic>Thorax</italic> (Figure <xref ref-type="fig" rid="F4">4B, E</xref>). Scutum red–brown except a broad light fuscous lanceolate pattern on its posterior third, anteriorly prolonged into three very narrow lines reaching anterior margin, narrow elongate dark fuscous bands adjacent to inner margins of lateral postsutural vittae, broad lateral dark fuscous markings behind postpronotal lobes and two short and narrow parallel dark fuscous bands between postpronotal lobes. Pleural areas dark fuscous except red–brown below postpronotal lobes, anterior <!--PageBreak-->half of anepisternum and posterior portion of katepisternum. Yellow markings as follows: postpronotal lobes; notopleura; medium sized and parallel-sided mesopleural (anepisternal) stripe, reaching anterior margin of notopleuron, continuing to katepisternum as a transverse spot, anterior margin straight; entire katatergite except red–brown narrowly along posterior margin; lower quarter to half of anatergite (remainder dark fuscous and red-brown on posterior margin of lower quarter to half); two moderately broad parallel sided lateral postsutural vittae ending shortly before intra-alar setae and curved slightly inwards along notopleural suture. Postnotum medially red–brown and laterally black. Scutellum yellow except for narrow dark fuscous basal band. Setae: 2 scutellar; 1 intra-alar; 1 posterior supra-alar; 1 mesopleural; 4 notopleural; 4 or 6 scapular (often a second pair of median scapular, just behind each bristle); anterior supra-alar and prescutellar bristles absent; all setae well developed and red–brown.</p><p><italic>Legs</italic> (Figure <xref ref-type="fig" rid="F4">4E</xref>). Fore coxae yellow with outer face dark fuscous; fore trochanters and mid coxae and trochanters yellow; hind coxae and trochanters dark fuscous. Femora yellow with broadly fuscous outer and inner surfaces. Fore and mid tibiae fulvous with dark fuscous on outer face of fore tibia and around base of mid tibia; hind tibiae dark fuscous. Tarsi fulvous with dark fuscous fore tarsomeres 2–5 and ventral face of fore basitarsus. Mid-tibiae each with an apical black spur.</p><!--PageBreak--><!--PageBreak--><p><italic>Wings</italic> (Figure <xref ref-type="fig" rid="F4">4D</xref>). Length 7.56 ± 0.21 (7.22–7.78) mm; basal costal (bc) cell infuscate and costal (c) cells mostly colorless except at apex; microtrichia along costal margin of cell bc and along costal margin and outer corner of cell c; remainder of wings colorless except fuscous subcostal cell, and lightly infuscate membrane between R<sub>1</sub> and R<sub>4+5</sub>; supernumerary lobe weakly developed.</p><p><italic>Abdomen</italic> (Fig. <xref ref-type="fig" rid="F4">4C, E</xref>). Elongate oval and petiolate; terga free; pecten present on tergum III; posterior lobe of surstylus short; abdominal sternum V with a slight concavity on posterior margin. Tergum I as long as wide and tergum II and sterna I and II longer than wide. Tergum I medially fuscous with a faint narrow fuscous medial longitudinal band and laterally black. Tergum II yellow with a large inverted V-shaped medial marking. Tergum III black with large apical triangular yellow marking. Tergum IV black with apical fulvous band with a medial expansion; tergum V fulvous with a narrow basal black band expanded laterally to half the tergum length. Abdominal sterna dark, except yellow sternum II.</p></tp:treatment-sec><tp:treatment-sec sec-type="etymology" id="SECID0EL3AI"><title>Etymology.</title><p>This species is named after Ernest James Harris (1928–2018), in honor of his long career working as a fruit fly ecologist for the <named-content xmlns:xlink="http://www.w3.org/1999/xlink" content-type="dwc:institutional_code" xlink:type="simple">USDA</named-content> (1962–2006). Some of Dr. Harris’s important contributions include the field implementation of the first eradication program against invasive fruit flies in the Mariana Islands, the establishment of Mediterranean fruit fly suppression programs in North Africa and Chile and studies on its ecology and SIT in Hawaii, as a prelude to the initiation of the ongoing SIT program to prevent its establishment in California, and the development of mass rearing techniques of the fruit fly parasitoid <italic><tp:taxon-name><tp:taxon-name-part taxon-name-part-type="genus" reg="Fopius">Fopius</tp:taxon-name-part><tp:taxon-name-part taxon-name-part-type="species" reg="arisanus">arisanus</tp:taxon-name-part></tp:taxon-name></italic> (Sonan). He published over 120 scientific papers and was honored with distinctions by the State of Arkansas Black Hall of Fame (1999), the NAACP Hawaii Chapter (2012), the Alpha Phi Alpha Fraternity National award (2013), the US Congressional Gold Medal (2016), the <named-content xmlns:xlink="http://www.w3.org/1999/xlink" content-type="dwc:institutional_code" xlink:type="simple">USDA</named-content>-ARS Hall of Fame (2017), and as <named-content xmlns:xlink="http://www.w3.org/1999/xlink" content-type="dwc:institutional_code" xlink:type="simple">CTAHR</named-content> Outstanding Alumnus (2017). His emergence as African American from a modest cotton farming family in Arkansas to an internationally respected prominent scientist, through hard work and his love for his research, makes Ernie a true role model for the senior author of this paper. Biographic sketches of Dr. Harris were published by <xref ref-type="bibr" rid="B26">Riddick et al. (2015)</xref> and <xref ref-type="bibr" rid="B20">Leblanc and Vargas (2018</xref>, in press).</p></tp:treatment-sec><tp:treatment-sec sec-type="notes" id="SECID0ET4AI"><title>Notes.</title><p><italic><tp:taxon-name><tp:taxon-name-part taxon-name-part-type="genus" reg="Bactrocera">Bactrocera</tp:taxon-name-part><tp:taxon-name-part taxon-name-part-type="species" reg="ernesti">ernesti</tp:taxon-name-part></tp:taxon-name></italic> keys to couplet 2, page 314, in <xref ref-type="bibr" rid="B10">Drew and Romig (2016)</xref>, where it can be differentiated from <italic><tp:taxon-name><tp:taxon-name-part taxon-name-part-type="genus" reg="Bactrocera">B.</tp:taxon-name-part><tp:taxon-name-part taxon-name-part-type="species" reg="minax">minax</tp:taxon-name-part></tp:taxon-name></italic> and <italic><tp:taxon-name><tp:taxon-name-part taxon-name-part-type="genus" reg="Bactrocera">B.</tp:taxon-name-part><tp:taxon-name-part taxon-name-part-type="species" reg="brachycera">brachycera</tp:taxon-name-part></tp:taxon-name></italic> based on the characters mentioned in the differential diagnosis.</p></tp:treatment-sec><ref-list><ref id="B29"><mixed-citation xmlns:xlink="http://www.w3.org/1999/xlink" xlink:type="simple"><person-group><name name-style="western"><surname>San Jose</surname><given-names>M</given-names></name><name name-style="western"><surname>Doorenweerd</surname><given-names>C</given-names></name><name name-style="western"><surname>Leblanc</surname><given-names>L</given-names></name><name name-style="western"><surname>Barr</surname><given-names>N</given-names></name><name name-style="western"><surname>Geib</surname><given-names>SM</given-names></name><name name-style="western"><surname>Rubinoff</surname><given-names>D</given-names></name></person-group> (<year>2018</year>) Incongruence between molecules and morphology: A seven-gene phylogeny of <tp:taxon-name><tp:taxon-name-part taxon-name-part-type="tribe">Dacini</tp:taxon-name-part></tp:taxon-name> fruit flies paves the way for reclassification (<tp:taxon-name><tp:taxon-name-part taxon-name-part-type="order">Diptera</tp:taxon-name-part></tp:taxon-name>: <tp:taxon-name><tp:taxon-name-part taxon-name-part-type="family">Tephritidae</tp:taxon-name-part></tp:taxon-name>). Molecular Phylogenetics and Evolution. <ext-link xlink:type="simple" ext-link-type="doi" xlink:href="10.1016/j.ympev.2017.12.001">https://doi.org/10.1016/j.ympev.2017.12.001</ext-link></mixed-citation></ref><ref id="B26"><mixed-citation xmlns:xlink="http://www.w3.org/1999/xlink" xlink:type="simple"><person-group><name name-style="western"><surname>Riddick</surname><given-names>EW</given-names></name><name name-style="western"><surname>Samuel-Foo</surname><given-names>M</given-names></name><name name-style="western"><surname>Bryan</surname><given-names>WW</given-names></name><name name-style="western"><surname>Simmons</surname><given-names>AM</given-names></name></person-group> (<year>2015</year>) Memoirs of black entomologists: Reflections on childhood, university, and career experiences. Entomological Society of America. Thomas Say Publications in Entomology: Memoirs, 130 pp.</mixed-citation></ref><ref id="B20"><mixed-citation xmlns:xlink="http://www.w3.org/1999/xlink" xlink:type="simple"><person-group><name name-style="western"><surname>Leblanc</surname><given-names>L</given-names></name><name name-style="western"><surname>Vargas</surname><given-names>RI</given-names></name></person-group> (<year>2018</year>) In memory of Ernest James Harris (1928–2018). Proceedings of the Hawaiian Entomological Society 50. [in press]</mixed-citation></ref><ref id="B10"><mixed-citation xmlns:xlink="http://www.w3.org/1999/xlink" xlink:type="simple"><person-group><name name-style="western"><surname>Drew</surname><given-names>RAI</given-names></name><name name-style="western"><surname>Romig</surname><given-names>MC</given-names></name></person-group> (<year>2016</year>) <source>Keys to the Tropical Fruit Flies of South-East Asia.</source><publisher-name>CABI</publisher-name>, <publisher-loc>Wallingford</publisher-loc>, <size units="page">487 pp</size>.</mixed-citation></ref></ref-list></tp:taxon-treatment>
