# Supplementary material for: Descriptions of four new species of Bactrocera and new country records highlight the high biodiversity of fruit flies in Vietnam (Diptera, Tephritidae, Dacinae)
Source: Zookeys. 2018 Nov 19;(797):87–115. doi: 10.3897/zookeys.797.29138 (PMC6255883; doi:10.3897/zookeys.797.29138)
Supplement: XML Treatment for Bactrocera (Asiadacus) connecta [file zookeys.797.29138-treatment2.xml]

<!DOCTYPE tp:taxon-treatment
  PUBLIC "-//TaxonX//DTD Taxonomic Treatment Publishing DTD v0 20100105//EN" "tax-treatment-NSO.dtd">
<tp:taxon-treatment xmlns:tp="http://www.plazi.org/taxpub"><tp:treatment-meta><kwd-group><label>Taxon classification</label><kwd><named-content xmlns:xlink="http://www.w3.org/1999/xlink" content-type="kingdom">Animalia</named-content></kwd><kwd><named-content xmlns:xlink="http://www.w3.org/1999/xlink" content-type="order">Diptera</named-content></kwd><kwd><named-content xmlns:xlink="http://www.w3.org/1999/xlink" content-type="family">Tephritidae</named-content></kwd></kwd-group><mixed-citation publication-type="journal"><person-group><name><surname>Leblanc</surname><given-names>Luc</given-names></name><name><surname>Doorenweerd</surname><given-names>Camiel</given-names></name><name><surname>Jose</surname><given-names>Michael San</given-names></name><name><surname>Pham</surname><given-names>Hong Thai</given-names></name><name><surname>Rubinoff</surname><given-names>Daniel</given-names></name></person-group><article-title>Descriptions of four new species of <italic><tp:taxon-name><tp:taxon-name-part taxon-name-part-type="genus" reg="Bactrocera">Bactrocera</tp:taxon-name-part></tp:taxon-name></italic> and new country records highlight the high biodiversity of fruit flies in Vietnam (<tp:taxon-name><tp:taxon-name-part taxon-name-part-type="order">Diptera</tp:taxon-name-part></tp:taxon-name>, <tp:taxon-name><tp:taxon-name-part taxon-name-part-type="family">Tephritidae</tp:taxon-name-part></tp:taxon-name>, <tp:taxon-name><tp:taxon-name-part taxon-name-part-type="subfamily">Dacinae</tp:taxon-name-part></tp:taxon-name>)</article-title><source>Zookeys</source><day>19</day><month>11</month><year>2018</year><volume>2018</volume><issue>797</issue><fpage>87</fpage><lpage>115</lpage><pub-id pub-id-type="doi">10.3897/zookeys.797.29138</pub-id></mixed-citation></tp:treatment-meta><tp:nomenclature><tp:taxon-name><tp:taxon-name-part taxon-name-part-type="genus" reg="Bactrocera">Bactrocera</tp:taxon-name-part> (<tp:taxon-name-part taxon-name-part-type="subgenus" reg="Asiadacus">Asiadacus</tp:taxon-name-part>) <tp:taxon-name-part taxon-name-part-type="species" reg="connecta">connecta</tp:taxon-name-part><object-id xmlns:xlink="http://www.w3.org/1999/xlink" content-type="zoobank" xlink:type="simple">http://zoobank.org/E534D6C5-300A-4A64-95C7-FE8EAF1AA134</object-id></tp:taxon-name><tp:taxon-authority>Leblanc &amp; Doorenweerd</tp:taxon-authority><tp:taxon-status xmlns:xlink="http://www.w3.org/1999/xlink" xlink:type="simple">sp. n.</tp:taxon-status></tp:nomenclature><tp:treatment-sec sec-type="Holotype" id="SECID0EIABI"><title>Holotype.</title><p>Male. Labelled: “Vietnam: Thừa Thiên–Huế Province, Bạch Mã National Park, <named-content xmlns:xlink="http://www.w3.org/1999/xlink" content-type="dwc:verbatimCoordinates" xlink:type="simple"><named-content content-type="geo-json" specific-use="{&#34;type&#34;:&#34;Point&#34;,&#34;coordinates&#34;:[107.863200,16.209800]}" id="NCID0ERABI" xlink:type="simple">16.2098N, 107.8632E</named-content></named-content>, 6-12-x-2015, M. San Jose and D. Rubinoff, FF494, zingerone trap.” ms6195 Deposited in <named-content xmlns:xlink="http://www.w3.org/1999/xlink" content-type="dwc:institutional_code" xlink:type="simple">UHIM</named-content>. <bold>Paratypes</bold>: 3 males. Vietnam, Lâm Đồng Province, Cát Tiên National Park, 16–18-x-2015, at the following sites, identified by <!--PageBreak-->their geographical coordinates: <named-content xmlns:xlink="http://www.w3.org/1999/xlink" content-type="dwc:verbatimCoordinates" xlink:type="simple"><named-content content-type="geo-json" specific-use="{&#34;type&#34;:&#34;Point&#34;,&#34;coordinates&#34;:[107.441600,11.448500]}" id="NCID0ECBBI" xlink:type="simple">11.4485N, 107.4416E</named-content></named-content>, (1 pinned, molecular voucher ms6105), <named-content xmlns:xlink="http://www.w3.org/1999/xlink" content-type="dwc:verbatimCoordinates" xlink:type="simple"><named-content content-type="geo-json" specific-use="{&#34;type&#34;:&#34;Point&#34;,&#34;coordinates&#34;:[107.437200,11.444700]}" id="NCID0EKBBI" xlink:type="simple">11.4447N, 107.4372E</named-content></named-content>, (2 pinned, one molecular voucher ms6239). All specimens collected by Michael San Jose and Dan Rubinoff in zingerone baited traps. One paratype deposited at <named-content xmlns:xlink="http://www.w3.org/1999/xlink" content-type="dwc:institutional_code" xlink:type="simple">UHIM</named-content>, one at <named-content xmlns:xlink="http://www.w3.org/1999/xlink" content-type="dwc:institutional_code" xlink:type="simple">WFBM</named-content> and one at <named-content xmlns:xlink="http://www.w3.org/1999/xlink" content-type="dwc:institutional_code" xlink:type="simple">VNMN</named-content>.</p></tp:treatment-sec><tp:treatment-sec sec-type="Differential diagnosis" id="SECID0E5BBI"><title>Differential diagnosis.</title><p><italic><tp:taxon-name><tp:taxon-name-part taxon-name-part-type="genus" reg="Bactrocera">Bactrocera</tp:taxon-name-part><tp:taxon-name-part taxon-name-part-type="species" reg="connecta">connecta</tp:taxon-name-part></tp:taxon-name></italic> shares morphological features common to all members of <italic><tp:taxon-name><tp:taxon-name-part taxon-name-part-type="genus" reg="Asiadacus">Asiadacus</tp:taxon-name-part></tp:taxon-name></italic> (absence of prescutellar and anterior supra-alar setae, scutellum with one pair of setae, and males with long posterior lobe on surstylus, slight concavity of sternum V and pecten of cilia present on the abdominal tergum III). It is distinguished from other members of <italic><tp:taxon-name><tp:taxon-name-part taxon-name-part-type="genus" reg="Asiadacus">Asiadacus</tp:taxon-name-part></tp:taxon-name></italic> by the elongate facial spots along antennal furrows and the small to extensive fuscous transverse band on face (Fig. <xref ref-type="fig" rid="F6">6A, B</xref>), the broad, apically expanded costal band (Figure <xref ref-type="fig" rid="F6">6H, I</xref>), and the absence of a medial longitudinal band and presence of extensive lateral black markings on the abdomen (Figure <xref ref-type="fig" rid="F6">6D–G</xref>).</p></tp:treatment-sec><tp:treatment-sec sec-type="Molecular diagnostics" id="SECID0EJDBI"><title>Molecular diagnostics.</title><p><italic><tp:taxon-name><tp:taxon-name-part taxon-name-part-type="genus" reg="Bactrocera">Bactrocera</tp:taxon-name-part><tp:taxon-name-part taxon-name-part-type="species" reg="connecta">connecta</tp:taxon-name-part></tp:taxon-name></italic> was referred to as <italic><tp:taxon-name><tp:taxon-name-part taxon-name-part-type="genus" reg="Bactrocera">Bactrocera</tp:taxon-name-part></tp:taxon-name></italic> species 68, sister to <tp:taxon-name><tp:taxon-name-part taxon-name-part-type="genus" reg="Bactrocera">B.</tp:taxon-name-part> (<tp:taxon-name-part taxon-name-part-type="subgenus" reg="Apodacus">Apodacus</tp:taxon-name-part>) <tp:taxon-name-part taxon-name-part-type="species" reg="visenda">visenda</tp:taxon-name-part></tp:taxon-name> (Hardy), in the seven-gene phylogeny presented in <xref ref-type="bibr" rid="B29">San Jose et al. (2018)</xref>. The nearest neighbor we could identify based on COI sequence data is <italic><tp:taxon-name><tp:taxon-name-part taxon-name-part-type="genus" reg="Zeugodacus">Zeugodacus</tp:taxon-name-part><tp:taxon-name-part taxon-name-part-type="species" reg="melanofacies">melanofacies</tp:taxon-name-part></tp:taxon-name></italic>, at 15.34 % minimum pairwise intraspecific genetic distance [16.18 % in COI5P and 14.47 % in COI3P] (Figure <xref ref-type="fig" rid="F5">5</xref>).</p><fig id="F5" position="float" orientation="portrait"><label>Figure 5.</label><caption><p>Maximum likelihood tree based on COI sequences of <italic><tp:taxon-name><tp:taxon-name-part taxon-name-part-type="genus" reg="Bactrocera">B.</tp:taxon-name-part><tp:taxon-name-part taxon-name-part-type="species" reg="connecta">connecta</tp:taxon-name-part></tp:taxon-name></italic> sp. n. and several of its genetically closest neighbors, which include both <italic><tp:taxon-name><tp:taxon-name-part taxon-name-part-type="genus" reg="Bactrocera">Bactrocera</tp:taxon-name-part></tp:taxon-name></italic> and <italic><tp:taxon-name><tp:taxon-name-part taxon-name-part-type="genus" reg="Zeugodacus">Zeugodacus</tp:taxon-name-part></tp:taxon-name></italic> species. Bootstrap branch supports shown for intraspecific relationships. HT = holotype.</p></caption><graphic xmlns:xlink="http://www.w3.org/1999/xlink" xlink:href="zookeys-797-087-g005.jpg" position="float" orientation="portrait" xlink:type="simple" id="oo_243448.jpg"/></fig></tp:treatment-sec><tp:treatment-sec sec-type="description" id="SECID0EIGBI"><title>Description of adult.</title><p><italic>Head</italic> (Figure <xref ref-type="fig" rid="F6">6A, B</xref>). Vertical length 1.64 ± 0.23 (<italic>SE</italic>) (1.45–1.88) mm. Frons, of even width, length 1.13 ± 0.07 (1.07–1.22) times as long as broad; fulvous with fuscous around orbital setae and on anteromedial hump; latter covered by short red–brown hairs; orbital setae black: one pair of superior and two pairs of inferior fronto-orbital setae present; lunule yellow. Ocellar triangle black. Vertex fuscous. Face fulvous with elongate black spots in each antennal furrow and a fuscous band across lower half of face varying from a small medial spot (Figure <xref ref-type="fig" rid="F6">6A</xref>) to an entire band across face (Figure <xref ref-type="fig" rid="F6">6B</xref>); length 0.63 ± 0.09 (0.53–0.75) mm. Genae fulvous, with dark fuscous sub-ocular spot; black seta present. Occiput light to dark fuscous (fulvous laterally in one specimen) and yellow along eye margins; occipital row with 9–11 dark setae. Antennae with segment 1 (scape) fulvous, segments 2 (pedicel) fulvous and fuscous on outer surface, and segment 3 (first flagellomere) fuscous and narrowly fulvous on inner surface; strong red–brown dorsal seta on segment 2; arista black (fulvous basally); length of segments: 0.23 ± 0.02 (0.20–0.25) mm; 0.34 ± 0.02 (0.33–0.38) mm; 0.76 ± 0.07 (0.70–0.83) mm.</p><fig id="F6" position="float" orientation="portrait"><label>Figure 6.</label><caption><p><tp:taxon-name><tp:taxon-name-part taxon-name-part-type="genus" reg="Bactrocera">Bactrocera</tp:taxon-name-part> (<tp:taxon-name-part taxon-name-part-type="subgenus" reg="Asiadacus">Asiadacus</tp:taxon-name-part>) <tp:taxon-name-part taxon-name-part-type="species" reg="connecta">connecta</tp:taxon-name-part></tp:taxon-name>. <bold>A, B</bold> head <bold>C</bold> head and scutum <bold>D, E, F, G</bold> abdomen variation <bold>H, I</bold> wing.</p></caption><graphic xmlns:xlink="http://www.w3.org/1999/xlink" xlink:href="zookeys-797-087-g006.jpg" position="float" orientation="portrait" xlink:type="simple" id="oo_243449.jpg"/></fig><p><italic>Thorax</italic> (Figs <xref ref-type="fig" rid="F6">6C</xref>, <xref ref-type="fig" rid="F7">7</xref>). Scutum black except sometimes with red–brown as limited markings behind postpronotal lobes and anterior to lateral postsutural vittae and area below postsutural vittae. Pleural areas black except usually red–brown anterior portion of anepisternum. Yellow markings as follows: postpronotal lobes and notopleura (notopleural callus), usually connected by a lateral longitudinal band; medium sized mesopleural (anepisternal) stripe, reaching midway between anterior margin of notopleura and anterior notopleural seta dorsally, continuing to katepisternum as a transverse spot, anterior margin convex; anatergite (posterior apex black); anterior 75 % of katatergite (remainder black); moderately broad medial postsutural vitta beginning at level of or slightly anterior of prescutellar setae and ending at or slightly beyond the <!--PageBreak-->level of notopleural suture; two moderately broad parallel sided lateral postsutural vittae ending at or shortly before intra-alar setae and curved inwards along notopleural suture. Postnotum black with apical median red–brown spot. Scutellum yellow except for narrow black basal band. Setae (number of pairs): 1 scutellar; prescutellar absent; 1 intra-alar; 1 posterior supra-alar; anterior supra-alar absent; 1 mesopleural; 2 notopleural; 4 scapular; all setae well developed and red–brown.</p><fig id="F7" position="float" orientation="portrait"><label>Figure 7.</label><caption><p><tp:taxon-name><tp:taxon-name-part taxon-name-part-type="genus" reg="Bactrocera">Bactrocera</tp:taxon-name-part> (<tp:taxon-name-part taxon-name-part-type="subgenus" reg="Asiadacus">Asiadacus</tp:taxon-name-part>) <tp:taxon-name-part taxon-name-part-type="species" reg="connecta">connecta</tp:taxon-name-part></tp:taxon-name>: lateral view.</p></caption><graphic xmlns:xlink="http://www.w3.org/1999/xlink" xlink:href="zookeys-797-087-g007.jpg" position="float" orientation="portrait" xlink:type="simple" id="oo_243450.jpg"/></fig><p><italic>Legs</italic> (Figure <xref ref-type="fig" rid="F7">7</xref>). Femora fulvous, except for dark fuscous ventral faces of basal three quarters of fore femur, apical three quarters of mid femur and apical two–fifths of hind femur, and yellow basal quarter of mid femur and basal three–fifths of hind femur; tibiae dark fuscous, with or without ventral faces narrowly fulvous; mid-tibiae each with an apical black spur; tarsi fulvous.</p><p><italic>Wings</italic> (Figure <xref ref-type="fig" rid="F6">6H, I</xref>). Length 5.75 ± 0.67 (5.11–6.67) mm; basal costal (bc) and costal (c) cells fuscous and both covered with microtrichia; remainder of wings colorless except broad fuscous costal band nearly confluent with R<sub>4+5</sub> and broadly expanded apically; anal streak absent; dense aggregation of microtrichia around A<sub>1</sub> + CuA<sub>2</sub>; supernumerary lobe of medium development.</p><p><italic>Abdomen</italic> (Figs <xref ref-type="fig" rid="F6">6D–G</xref>, <xref ref-type="fig" rid="F7">7</xref>). Elongate oval; terga free; pecten present on tergum III; posterior lobe of surstylus long; abdominal sternum V with a slight concavity on posterior margin. Tergum I and sterna I and II wider than long. Tergum I black. Tergum II yellow with sub-basal or basal broad medial transverse black band that may be extend<!--PageBreak--><!--PageBreak-->ed to cover entire basal half of tergum. Terga III–V black with fulvous areas as small markings on apex of tergum III and narrow median area on tergum IV (or restricted to small apical median marking), continued on base of tergum V and expanded around ceromata. A pair of dark fuscous ceromata (shining spots) on tergum V. Abdominal sterna black, except fulvous sternite II.</p></tp:treatment-sec><tp:treatment-sec sec-type="etymology" id="SECID0EPKBI"><title>Etymology.</title><p>The species name is an adjective that refers to the longitudinal yellow band connecting the postpronotal lobes and notopleura.</p></tp:treatment-sec><tp:treatment-sec sec-type="notes" id="SECID0EUKBI"><title>Note.</title><p>We have tentatively assigned <italic><tp:taxon-name><tp:taxon-name-part taxon-name-part-type="genus" reg="Bactrocera">B.</tp:taxon-name-part><tp:taxon-name-part taxon-name-part-type="species" reg="connecta">connecta</tp:taxon-name-part></tp:taxon-name></italic> to <italic><tp:taxon-name><tp:taxon-name-part taxon-name-part-type="genus" reg="Asiadacus">Asiadacus</tp:taxon-name-part></tp:taxon-name></italic> based on the following combination of characters: absence of prescutellar and anterior supra-alar setae, scutellum with one pair of setae, a long posterior lobe of the male surstylus, slight concavity of sternum V and pecten of cilia present on the abdomen (Drew 1989, <xref ref-type="bibr" rid="B10">Drew and Romig 2016</xref>). All known species of <italic><tp:taxon-name><tp:taxon-name-part taxon-name-part-type="genus" reg="Asiadacus">Asiadacus</tp:taxon-name-part></tp:taxon-name></italic> were transferred to <italic><tp:taxon-name><tp:taxon-name-part taxon-name-part-type="genus" reg="Zeugodacus">Zeugodacus</tp:taxon-name-part></tp:taxon-name></italic>, based on the surstylus and sternum V concavity characters which made them part of the <italic><tp:taxon-name><tp:taxon-name-part taxon-name-part-type="genus" reg="Zeugodacus">Zeugodacus</tp:taxon-name-part></tp:taxon-name></italic> group of subgenera (<xref ref-type="bibr" rid="B6">de Meyer et al. 2015</xref>). Only more recently was one species, <tp:taxon-name><tp:taxon-name-part taxon-name-part-type="genus" reg="Bactrocera">B.</tp:taxon-name-part> (<tp:taxon-name-part taxon-name-part-type="subgenus" reg="Asiadacus">Asiadacus</tp:taxon-name-part>) <tp:taxon-name-part taxon-name-part-type="species" reg="apicalis">apicalis</tp:taxon-name-part></tp:taxon-name>, genetically confirmed to belong to <italic><tp:taxon-name><tp:taxon-name-part taxon-name-part-type="genus" reg="Zeugodacus">Zeugodacus</tp:taxon-name-part></tp:taxon-name></italic> (<xref ref-type="bibr" rid="B29">San Jose et al. 2018</xref>). In that same molecular phylogeny, however, <italic><tp:taxon-name><tp:taxon-name-part taxon-name-part-type="genus" reg="Bactrocera">B.</tp:taxon-name-part><tp:taxon-name-part taxon-name-part-type="species" reg="connecta">connecta</tp:taxon-name-part></tp:taxon-name></italic> is only distantly related to <italic><tp:taxon-name><tp:taxon-name-part taxon-name-part-type="genus" reg="Bactrocera">B.</tp:taxon-name-part><tp:taxon-name-part taxon-name-part-type="species" reg="apicalis">apicalis</tp:taxon-name-part></tp:taxon-name></italic> and is placed in the basal grade of subgenera in <italic><tp:taxon-name><tp:taxon-name-part taxon-name-part-type="genus" reg="Bactrocera">Bactrocera</tp:taxon-name-part></tp:taxon-name></italic>. Recently, <xref ref-type="bibr" rid="B13">Hancock and Drew (2017</xref>, <xref ref-type="bibr" rid="B14">2018</xref>) transferred all but two species of <italic><tp:taxon-name><tp:taxon-name-part taxon-name-part-type="genus" reg="Asiadacus">Asiadacus</tp:taxon-name-part></tp:taxon-name></italic> to the subgenera <italic><tp:taxon-name><tp:taxon-name-part taxon-name-part-type="genus" reg="Parasinodacus">Parasinodacus</tp:taxon-name-part></tp:taxon-name></italic>, <italic><tp:taxon-name><tp:taxon-name-part taxon-name-part-type="genus" reg="Sinodacus">Sinodacus</tp:taxon-name-part></tp:taxon-name></italic> and <italic><tp:taxon-name><tp:taxon-name-part taxon-name-part-type="genus" reg="Zeugodacus">Zeugodacus</tp:taxon-name-part></tp:taxon-name></italic>, leaving in <italic><tp:taxon-name><tp:taxon-name-part taxon-name-part-type="genus" reg="Asiadacus">Asiadacus</tp:taxon-name-part></tp:taxon-name></italic> the two species with a large, oval apical wing spot that reaches but does not cross vein M. Because <italic><tp:taxon-name><tp:taxon-name-part taxon-name-part-type="genus" reg="Bactrocera">B.</tp:taxon-name-part><tp:taxon-name-part taxon-name-part-type="species" reg="connecta">connecta</tp:taxon-name-part></tp:taxon-name></italic> falls within <italic><tp:taxon-name><tp:taxon-name-part taxon-name-part-type="genus" reg="Bactrocera">Bactrocera</tp:taxon-name-part></tp:taxon-name></italic> in the recently published phylogeny (<xref ref-type="bibr" rid="B29">San Jose et al. 2018</xref>), it cannot be assigned to any of these three subgenera. Moreover, in <italic><tp:taxon-name><tp:taxon-name-part taxon-name-part-type="genus" reg="Bactrocera">B.</tp:taxon-name-part><tp:taxon-name-part taxon-name-part-type="species" reg="connecta">connecta</tp:taxon-name-part></tp:taxon-name></italic> the lateral postsutural vittae are not extended as yellow markings beyond the notopleural suture, a <!--PageBreak-->character shared by the <italic><tp:taxon-name><tp:taxon-name-part taxon-name-part-type="genus" reg="Zeugodacus">Zeugodacus</tp:taxon-name-part></tp:taxon-name></italic> group of subgenera and genus <italic><tp:taxon-name><tp:taxon-name-part taxon-name-part-type="genus" reg="Dacus">Dacus</tp:taxon-name-part></tp:taxon-name></italic>, referred to as “small notopleural xanthines” by <xref ref-type="bibr" rid="B34">White (2006)</xref> and “lateral yellow triangles that reach the notopleural lobes” by <xref ref-type="bibr" rid="B14">Hancock and Drew (2018)</xref>. Because <italic><tp:taxon-name><tp:taxon-name-part taxon-name-part-type="genus" reg="Bactrocera">B.</tp:taxon-name-part><tp:taxon-name-part taxon-name-part-type="species" reg="connecta">connecta</tp:taxon-name-part></tp:taxon-name></italic> cannot be fitted in existing subgenera and to avoid creating a new subgenus, we arbitrarily assign this species to the subgenus <tp:taxon-name><tp:taxon-name-part taxon-name-part-type="genus" reg="Bactrocera"/><tp:taxon-name-part taxon-name-part-type="subgenus" reg="Asiadacus">Asiadacus</tp:taxon-name-part></tp:taxon-name> sensu <xref ref-type="bibr" rid="B10">Drew and Romig (2016)</xref>, until the subgeneric relationships within <italic><tp:taxon-name><tp:taxon-name-part taxon-name-part-type="genus" reg="Bactrocera">Bactrocera</tp:taxon-name-part></tp:taxon-name></italic> are more clearly elucidated. It cannot be keyed beyond couplet 4, page 48, in <xref ref-type="bibr" rid="B10">Drew and Romig (2016)</xref>, where it can be singled out by the costal band on the wing overlapping R<sub>2+3</sub> and expanding apically (Figs <xref ref-type="fig" rid="F6">6H, I</xref>).</p></tp:treatment-sec><ref-list><ref id="B29"><mixed-citation xmlns:xlink="http://www.w3.org/1999/xlink" xlink:type="simple"><person-group><name name-style="western"><surname>San Jose</surname><given-names>M</given-names></name><name name-style="western"><surname>Doorenweerd</surname><given-names>C</given-names></name><name name-style="western"><surname>Leblanc</surname><given-names>L</given-names></name><name name-style="western"><surname>Barr</surname><given-names>N</given-names></name><name name-style="western"><surname>Geib</surname><given-names>SM</given-names></name><name name-style="western"><surname>Rubinoff</surname><given-names>D</given-names></name></person-group> (<year>2018</year>) Incongruence between molecules and morphology: A seven-gene phylogeny of <tp:taxon-name><tp:taxon-name-part taxon-name-part-type="tribe">Dacini</tp:taxon-name-part></tp:taxon-name> fruit flies paves the way for reclassification (<tp:taxon-name><tp:taxon-name-part taxon-name-part-type="order">Diptera</tp:taxon-name-part></tp:taxon-name>: <tp:taxon-name><tp:taxon-name-part taxon-name-part-type="family">Tephritidae</tp:taxon-name-part></tp:taxon-name>). Molecular Phylogenetics and Evolution. <ext-link xlink:type="simple" ext-link-type="doi" xlink:href="10.1016/j.ympev.2017.12.001">https://doi.org/10.1016/j.ympev.2017.12.001</ext-link></mixed-citation></ref><ref id="B10"><mixed-citation xmlns:xlink="http://www.w3.org/1999/xlink" xlink:type="simple"><person-group><name name-style="western"><surname>Drew</surname><given-names>RAI</given-names></name><name name-style="western"><surname>Romig</surname><given-names>MC</given-names></name></person-group> (<year>2016</year>) <source>Keys to the Tropical Fruit Flies of South-East Asia.</source><publisher-name>CABI</publisher-name>, <publisher-loc>Wallingford</publisher-loc>, <size units="page">487 pp</size>.</mixed-citation></ref><ref id="B6"><mixed-citation xmlns:xlink="http://www.w3.org/1999/xlink" xlink:type="simple"><person-group><name name-style="western"><surname>De Meyer</surname><given-names>M</given-names></name><name name-style="western"><surname>Delatte</surname><given-names>H</given-names></name><name name-style="western"><surname>Mwatawala</surname><given-names>M</given-names></name><name name-style="western"><surname>Quilici</surname><given-names>S</given-names></name><name name-style="western"><surname>Vayssières</surname><given-names>JF</given-names></name><name name-style="western"><surname>Virgilio</surname><given-names>M</given-names></name></person-group> (<year>2015</year>) <article-title>A review of the current knowledge on <italic><tp:taxon-name><tp:taxon-name-part taxon-name-part-type="genus">Zeugodacus</tp:taxon-name-part><tp:taxon-name-part taxon-name-part-type="species">cucurbitae</tp:taxon-name-part></tp:taxon-name></italic> (Coquillett) (<tp:taxon-name><tp:taxon-name-part taxon-name-part-type="order">Diptera</tp:taxon-name-part></tp:taxon-name>, <tp:taxon-name><tp:taxon-name-part taxon-name-part-type="family">Tephritidae</tp:taxon-name-part></tp:taxon-name>) in Africa, with a list of species included in <italic><tp:taxon-name><tp:taxon-name-part taxon-name-part-type="genus">Zeugodacus</tp:taxon-name-part></tp:taxon-name></italic>.</article-title><source>ZooKeys</source><volume>540</volume>: <fpage>539</fpage>–<lpage>557</lpage>. <ext-link xlink:type="simple" ext-link-type="doi" xlink:href="10.3897/zookeys.540.9672">https://doi.org/10.3897/zookeys.540.9672</ext-link></mixed-citation></ref><ref id="B13"><mixed-citation xmlns:xlink="http://www.w3.org/1999/xlink" xlink:type="simple"><person-group><name name-style="western"><surname>Hancock</surname><given-names>DL</given-names></name><name name-style="western"><surname>Drew</surname><given-names>RAI</given-names></name></person-group> (<year>2017</year>) <article-title>A review of the Indo-Australian subgenus <tp:taxon-name><tp:taxon-name-part taxon-name-part-type="genus"/><tp:taxon-name-part taxon-name-part-type="subgenus">Parasinodacus</tp:taxon-name-part></tp:taxon-name> Drew &amp; Romig of <italic><tp:taxon-name><tp:taxon-name-part taxon-name-part-type="genus">Bactrocera</tp:taxon-name-part></tp:taxon-name></italic> Macquart (<tp:taxon-name><tp:taxon-name-part taxon-name-part-type="order">Diptera</tp:taxon-name-part></tp:taxon-name>: <tp:taxon-name><tp:taxon-name-part taxon-name-part-type="family">Tephritidae</tp:taxon-name-part></tp:taxon-name>: <tp:taxon-name><tp:taxon-name-part taxon-name-part-type="subfamily">Dacinae</tp:taxon-name-part></tp:taxon-name>).</article-title><source>Australian Entomologist</source><volume>44</volume>: <fpage>203</fpage>–<lpage>214</lpage>.</mixed-citation></ref><ref id="B14"><mixed-citation xmlns:xlink="http://www.w3.org/1999/xlink" xlink:type="simple"><person-group><name name-style="western"><surname>Hancock</surname><given-names>DL</given-names></name><name name-style="western"><surname>Drew</surname><given-names>RAI</given-names></name></person-group> (<year>2018</year>) <article-title>A review of the subgenera <italic><tp:taxon-name><tp:taxon-name-part taxon-name-part-type="genus">Asiadacus</tp:taxon-name-part></tp:taxon-name></italic> Perkins, <italic><tp:taxon-name><tp:taxon-name-part taxon-name-part-type="genus">Diplodacus</tp:taxon-name-part></tp:taxon-name></italic> May, <italic><tp:taxon-name><tp:taxon-name-part taxon-name-part-type="genus">Hemigymnodacus</tp:taxon-name-part></tp:taxon-name></italic> Hardy, <italic><tp:taxon-name><tp:taxon-name-part taxon-name-part-type="genus">Nuiguinidacus</tp:taxon-name-part></tp:taxon-name></italic> Drew, <italic><tp:taxon-name><tp:taxon-name-part taxon-name-part-type="genus">Papuodacus</tp:taxon-name-part></tp:taxon-name></italic> Drew, and <italic><tp:taxon-name><tp:taxon-name-part taxon-name-part-type="genus">Sinodacus</tp:taxon-name-part></tp:taxon-name></italic> Zia of <italic><tp:taxon-name><tp:taxon-name-part taxon-name-part-type="genus">Bactrocera</tp:taxon-name-part></tp:taxon-name></italic> Macquart (<tp:taxon-name><tp:taxon-name-part taxon-name-part-type="order">Diptera</tp:taxon-name-part></tp:taxon-name>: <tp:taxon-name><tp:taxon-name-part taxon-name-part-type="family">Tephritidae</tp:taxon-name-part></tp:taxon-name>: <tp:taxon-name><tp:taxon-name-part taxon-name-part-type="subfamily">Dacinae</tp:taxon-name-part></tp:taxon-name>).</article-title><source>Australian Entomologist</source><volume>45</volume>: <fpage>181</fpage>–<lpage>208</lpage>.</mixed-citation></ref><ref id="B34"><mixed-citation xmlns:xlink="http://www.w3.org/1999/xlink" xlink:type="simple"><person-group><name name-style="western"><surname>White</surname><given-names>IM</given-names></name></person-group> (<year>2006</year>) <source>Taxonomy of the <tp:taxon-name><tp:taxon-name-part taxon-name-part-type="subtribe">Dacina</tp:taxon-name-part></tp:taxon-name> (<tp:taxon-name><tp:taxon-name-part taxon-name-part-type="order">Diptera</tp:taxon-name-part></tp:taxon-name>: <tp:taxon-name><tp:taxon-name-part taxon-name-part-type="family">Tephritidae</tp:taxon-name-part></tp:taxon-name>) of Africa and the Middle East.</source><publisher-name>Entomological Society of Southern Africa</publisher-name>, <publisher-loc>Hatfield</publisher-loc>, <size units="page">156 pp</size>.</mixed-citation></ref></ref-list></tp:taxon-treatment>
