# Supplementary material for: Descriptions of four new species of Bactrocera and new country records highlight the high biodiversity of fruit flies in Vietnam (Diptera, Tephritidae, Dacinae)
Source: Zookeys. 2018 Nov 19;(797):87–115. doi: 10.3897/zookeys.797.29138 (PMC6255883; doi:10.3897/zookeys.797.29138)
Supplement: XML Treatment for Bactrocera (Parazeugodacus) clarifemur [file zookeys.797.29138-treatment3.xml]

<!DOCTYPE tp:taxon-treatment
  PUBLIC "-//TaxonX//DTD Taxonomic Treatment Publishing DTD v0 20100105//EN" "tax-treatment-NSO.dtd">
<tp:taxon-treatment xmlns:tp="http://www.plazi.org/taxpub"><tp:treatment-meta><kwd-group><label>Taxon classification</label><kwd><named-content xmlns:xlink="http://www.w3.org/1999/xlink" content-type="kingdom">Animalia</named-content></kwd><kwd><named-content xmlns:xlink="http://www.w3.org/1999/xlink" content-type="order">Diptera</named-content></kwd><kwd><named-content xmlns:xlink="http://www.w3.org/1999/xlink" content-type="family">Tephritidae</named-content></kwd></kwd-group><mixed-citation publication-type="journal"><person-group><name><surname>Leblanc</surname><given-names>Luc</given-names></name><name><surname>Doorenweerd</surname><given-names>Camiel</given-names></name><name><surname>Jose</surname><given-names>Michael San</given-names></name><name><surname>Pham</surname><given-names>Hong Thai</given-names></name><name><surname>Rubinoff</surname><given-names>Daniel</given-names></name></person-group><article-title>Descriptions of four new species of <italic><tp:taxon-name><tp:taxon-name-part taxon-name-part-type="genus" reg="Bactrocera">Bactrocera</tp:taxon-name-part></tp:taxon-name></italic> and new country records highlight the high biodiversity of fruit flies in Vietnam (<tp:taxon-name><tp:taxon-name-part taxon-name-part-type="order">Diptera</tp:taxon-name-part></tp:taxon-name>, <tp:taxon-name><tp:taxon-name-part taxon-name-part-type="family">Tephritidae</tp:taxon-name-part></tp:taxon-name>, <tp:taxon-name><tp:taxon-name-part taxon-name-part-type="subfamily">Dacinae</tp:taxon-name-part></tp:taxon-name>)</article-title><source>Zookeys</source><day>19</day><month>11</month><year>2018</year><volume>2018</volume><issue>797</issue><fpage>87</fpage><lpage>115</lpage><pub-id pub-id-type="doi">10.3897/zookeys.797.29138</pub-id></mixed-citation></tp:treatment-meta><tp:nomenclature><tp:taxon-name><tp:taxon-name-part taxon-name-part-type="genus" reg="Bactrocera">Bactrocera</tp:taxon-name-part> (<tp:taxon-name-part taxon-name-part-type="subgenus" reg="Parazeugodacus">Parazeugodacus</tp:taxon-name-part>) <tp:taxon-name-part taxon-name-part-type="species" reg="clarifemur">clarifemur</tp:taxon-name-part><object-id xmlns:xlink="http://www.w3.org/1999/xlink" content-type="zoobank" xlink:type="simple">http://zoobank.org/22A6F281-868E-4FC5-9959-545E5F8BCBCE</object-id></tp:taxon-name><tp:taxon-authority>Leblanc &amp; Doorenweerd</tp:taxon-authority><tp:taxon-status xmlns:xlink="http://www.w3.org/1999/xlink" xlink:type="simple">sp. n.</tp:taxon-status></tp:nomenclature><tp:treatment-sec sec-type="Holotype" id="SECID0EWTBI"><title>Holotype.</title><p>Male. Labelled: “Vietnam: Thừa Thiên–Huế Province, Cát Tiên NP, <named-content xmlns:xlink="http://www.w3.org/1999/xlink" content-type="dwc:verbatimCoordinates" xlink:type="simple"><named-content content-type="geo-json" specific-use="{&#34;type&#34;:&#34;Point&#34;,&#34;coordinates&#34;:[107.382600,11.448000]}" id="NCID0E6TBI" xlink:type="simple">11.4480N, 107.3826E</named-content></named-content>, 14-18-x-2015, M. San Jose and D. Rubinoff, FF540, zingerone lure, molecular voucher ms6176”. Deposited in <named-content xmlns:xlink="http://www.w3.org/1999/xlink" content-type="dwc:institutional_code" xlink:type="simple">UHIM</named-content>. <bold>Paratypes</bold>: 48 males. Vietnam, Thừa Thiên-Huế Province, Bạch Mã National Park, 6–8-x-2015, at the following sites, identified by their geographical coordinates: <named-content xmlns:xlink="http://www.w3.org/1999/xlink" content-type="dwc:verbatimCoordinates" xlink:type="simple"><named-content content-type="geo-json" specific-use="{&#34;type&#34;:&#34;Point&#34;,&#34;coordinates&#34;:[107.855700,16.227900]}" id="NCID0EOUBI" xlink:type="simple">16.2279N, 107.8557E</named-content></named-content>, (1 in ethanol, molecular voucher ms6191), <named-content xmlns:xlink="http://www.w3.org/1999/xlink" content-type="dwc:verbatimCoordinates" xlink:type="simple"><named-content content-type="geo-json" specific-use="{&#34;type&#34;:&#34;Point&#34;,&#34;coordinates&#34;:[107.849000,16.194300]}" id="NCID0EWUBI" xlink:type="simple">16.1943N, 107.8490E</named-content></named-content>, (2 in ethanol, including molecular voucher ms6194), <named-content xmlns:xlink="http://www.w3.org/1999/xlink" content-type="dwc:verbatimCoordinates" xlink:type="simple"><named-content content-type="geo-json" specific-use="{&#34;type&#34;:&#34;Point&#34;,&#34;coordinates&#34;:[107.848100,16.200600]}" id="NCID0E5UBI" xlink:type="simple">16.2006N, 107.8481E</named-content></named-content>, (1 pinned). Vietnam, Lâm Đồng Province, Cát Tiên National Park, 14–18-x-2015, at the following sites, identified by their geographical coordinates: <named-content xmlns:xlink="http://www.w3.org/1999/xlink" content-type="dwc:verbatimCoordinates" xlink:type="simple"><named-content content-type="geo-json" specific-use="{&#34;type&#34;:&#34;Point&#34;,&#34;coordinates&#34;:[107.385500,11.492000]}" id="NCID0EGVBI" xlink:type="simple">11.4920N, 107.3855E</named-content></named-content>, (7 pinned), <named-content xmlns:xlink="http://www.w3.org/1999/xlink" content-type="dwc:verbatimCoordinates" xlink:type="simple"><named-content content-type="geo-json" specific-use="{&#34;type&#34;:&#34;Point&#34;,&#34;coordinates&#34;:[107.383400,11.486700]}" id="NCID0EOVBI" xlink:type="simple">11.4867N, 107.3834E</named-content></named-content>, (1 in ethanol, molecular voucher ms6175), <named-content xmlns:xlink="http://www.w3.org/1999/xlink" content-type="dwc:verbatimCoordinates" xlink:type="simple"><named-content content-type="geo-json" specific-use="{&#34;type&#34;:&#34;Point&#34;,&#34;coordinates&#34;:[107.381700,11.476400]}" id="NCID0EWVBI" xlink:type="simple">11.4764N, 107.3817E</named-content></named-content>, (2 in ethanol, including molecular voucher ms6249), <named-content xmlns:xlink="http://www.w3.org/1999/xlink" content-type="dwc:verbatimCoordinates" xlink:type="simple"><named-content content-type="geo-json" specific-use="{&#34;type&#34;:&#34;Point&#34;,&#34;coordinates&#34;:[107.380900,11.471500]}" id="NCID0E5VBI" xlink:type="simple">11.4715N, 107.3809E</named-content></named-content>, (2 in ethanol), <named-content xmlns:xlink="http://www.w3.org/1999/xlink" content-type="dwc:verbatimCoordinates" xlink:type="simple"><named-content content-type="geo-json" specific-use="{&#34;type&#34;:&#34;Point&#34;,&#34;coordinates&#34;:[107.382600,11.448000]}" id="NCID0EGWBI" xlink:type="simple">11.4480N, 107.3826E</named-content></named-content>, (1 in ethanol, molecular voucher ms6176), <named-content xmlns:xlink="http://www.w3.org/1999/xlink" content-type="dwc:verbatimCoordinates" xlink:type="simple"><named-content content-type="geo-json" specific-use="{&#34;type&#34;:&#34;Point&#34;,&#34;coordinates&#34;:[107.392500,11.443600]}" id="NCID0EOWBI" xlink:type="simple">11.4436N, 107.3925E</named-content></named-content>, (8 in ethanol), <named-content xmlns:xlink="http://www.w3.org/1999/xlink" content-type="dwc:verbatimCoordinates" xlink:type="simple"><named-content content-type="geo-json" specific-use="{&#34;type&#34;:&#34;Point&#34;,&#34;coordinates&#34;:[107.402600,11.441200]}" id="NCID0EWWBI" xlink:type="simple">11.4412N, 107.4026E</named-content></named-content>, (3 pinned), <named-content xmlns:xlink="http://www.w3.org/1999/xlink" content-type="dwc:verbatimCoordinates" xlink:type="simple"><named-content content-type="geo-json" specific-use="{&#34;type&#34;:&#34;Point&#34;,&#34;coordinates&#34;:[107.408000,11.441900]}" id="NCID0E5WBI" xlink:type="simple">11.4419N, 107.4080E</named-content></named-content>, (1 in ethanol, molecular voucher ms6177), <named-content xmlns:xlink="http://www.w3.org/1999/xlink" content-type="dwc:verbatimCoordinates" xlink:type="simple"><named-content content-type="geo-json" specific-use="{&#34;type&#34;:&#34;Point&#34;,&#34;coordinates&#34;:[107.424100,11.439400]}" id="NCID0EGXBI" xlink:type="simple">11.4394N, 107.4241E</named-content></named-content>, (5 pinned and 2 in ethanol, including molecular vouchers ms6094 and ms6095, in ethanol), <named-content xmlns:xlink="http://www.w3.org/1999/xlink" content-type="dwc:verbatimCoordinates" xlink:type="simple"><named-content content-type="geo-json" specific-use="{&#34;type&#34;:&#34;Point&#34;,&#34;coordinates&#34;:[107.355700,11.453100]}" id="NCID0EOXBI" xlink:type="simple">11.4531N, 107.3557E</named-content></named-content>, (1 in ethanol), <named-content xmlns:xlink="http://www.w3.org/1999/xlink" content-type="dwc:verbatimCoordinates" xlink:type="simple"><named-content content-type="geo-json" specific-use="{&#34;type&#34;:&#34;Point&#34;,&#34;coordinates&#34;:[107.358400,11.448600]}" id="NCID0EWXBI" xlink:type="simple">11.4486N, 107.3584E</named-content></named-content>, (1 in ethanol), <named-content xmlns:xlink="http://www.w3.org/1999/xlink" content-type="dwc:verbatimCoordinates" xlink:type="simple"><named-content content-type="geo-json" specific-use="{&#34;type&#34;:&#34;Point&#34;,&#34;coordinates&#34;:[107.368600,11.456400]}" id="NCID0E5XBI" xlink:type="simple">11.4564N, 107.3686E</named-content></named-content>, (1 in ethanol), <named-content xmlns:xlink="http://www.w3.org/1999/xlink" content-type="dwc:verbatimCoordinates" xlink:type="simple"><named-content content-type="geo-json" specific-use="{&#34;type&#34;:&#34;Point&#34;,&#34;coordinates&#34;:[107.426700,11.438100]}" id="NCID0EGYBI" xlink:type="simple">11.4381N, 107.4267E</named-content></named-content>, (1 in ethanol), <named-content xmlns:xlink="http://www.w3.org/1999/xlink" content-type="dwc:verbatimCoordinates" xlink:type="simple"><named-content content-type="geo-json" specific-use="{&#34;type&#34;:&#34;Point&#34;,&#34;coordinates&#34;:[107.429000,11.439800]}" id="NCID0EOYBI" xlink:type="simple">11.4398N, 107.4290E</named-content></named-content>, (1 in ethanol), <named-content xmlns:xlink="http://www.w3.org/1999/xlink" content-type="dwc:verbatimCoordinates" xlink:type="simple"><named-content content-type="geo-json" specific-use="{&#34;type&#34;:&#34;Point&#34;,&#34;coordinates&#34;:[107.443000,11.453900]}" id="NCID0EWYBI" xlink:type="simple">11.4539N, 107.4430E</named-content></named-content>, (4 pinned), <named-content xmlns:xlink="http://www.w3.org/1999/xlink" content-type="dwc:verbatimCoordinates" xlink:type="simple"><named-content content-type="geo-json" specific-use="{&#34;type&#34;:&#34;Point&#34;,&#34;coordinates&#34;:[107.441600,11.448500]}" id="NCID0E5YBI" xlink:type="simple">11.4485N, 107.4416E</named-content></named-content>, (3 pinned); <named-content xmlns:xlink="http://www.w3.org/1999/xlink" content-type="dwc:verbatimCoordinates" xlink:type="simple"><named-content content-type="geo-json" specific-use="{&#34;type&#34;:&#34;Point&#34;,&#34;coordinates&#34;:[107.439200,11.447200]}" id="NCID0EGZBI" xlink:type="simple">11.4472N, 107.4392E</named-content></named-content>, (1 pinned). All specimens collected by Michael San Jose and Daniel Rubinoff in zingerone baited traps. All paratypes are deposited at <named-content xmlns:xlink="http://www.w3.org/1999/xlink" content-type="dwc:institutional_code" xlink:type="simple">UHIM</named-content>, except five at <named-content xmlns:xlink="http://www.w3.org/1999/xlink" content-type="dwc:institutional_code" xlink:type="simple">WFBM</named-content> and three at <named-content xmlns:xlink="http://www.w3.org/1999/xlink" content-type="dwc:institutional_code" xlink:type="simple">VNMN</named-content>.</p></tp:treatment-sec><tp:treatment-sec sec-type="Differential diagnosis" id="SECID0E1ZBI"><title>Differential diagnosis.</title><p><italic><tp:taxon-name><tp:taxon-name-part taxon-name-part-type="genus" reg="Bactrocera">Bactrocera</tp:taxon-name-part><tp:taxon-name-part taxon-name-part-type="species" reg="clarifemur">clarifemur</tp:taxon-name-part></tp:taxon-name></italic> (Figure <xref ref-type="fig" rid="F9">9A–G</xref>) is genetically and morphologically closely related to <italic><tp:taxon-name><tp:taxon-name-part taxon-name-part-type="genus" reg="Bactrocera">B.</tp:taxon-name-part><tp:taxon-name-part taxon-name-part-type="species" reg="pendleburyi">pendleburyi</tp:taxon-name-part></tp:taxon-name></italic> (Perkins) (Figure <xref ref-type="fig" rid="F10">10A–E</xref>). Both share the defining characters of subgenus <tp:taxon-name><tp:taxon-name-part taxon-name-part-type="genus" reg="Bactrocera"/><tp:taxon-name-part taxon-name-part-type="subgenus" reg="Parazeugodacus">Parazeugodacus</tp:taxon-name-part></tp:taxon-name> (two pairs of scutellar setae; male with lateral pecten on tergum III (though present or absent in different species of <italic><tp:taxon-name><tp:taxon-name-part taxon-name-part-type="genus" reg="Parazeugodacus">Parazeugodacus</tp:taxon-name-part></tp:taxon-name></italic> according to <xref ref-type="bibr" rid="B12">Hancock and Drew 2015</xref>), a slight concavity on posterior margin of abdominal sternum V, and posterior lobe of male surstylus short), as well as the absence of medial postsutural vitta and the entirely yellow scutellum. <italic><tp:taxon-name><tp:taxon-name-part taxon-name-part-type="genus" reg="Bactrocera">Bactrocera</tp:taxon-name-part><tp:taxon-name-part taxon-name-part-type="species" reg="clarifemur">clarifemur</tp:taxon-name-part></tp:taxon-name></italic> differs from <italic><tp:taxon-name><tp:taxon-name-part taxon-name-part-type="genus" reg="Bactrocera">B.</tp:taxon-name-part><tp:taxon-name-part taxon-name-part-type="species" reg="pendleburyi">pendleburyi</tp:taxon-name-part></tp:taxon-name></italic> in that all femora are entirely fulvous (Figure <xref ref-type="fig" rid="F9">9G</xref>), whereas apices of all femora in <italic><tp:taxon-name><tp:taxon-name-part taxon-name-part-type="genus" reg="Bactrocera">B.</tp:taxon-name-part><tp:taxon-name-part taxon-name-part-type="species" reg="pendleburyi">pendleburyi</tp:taxon-name-part></tp:taxon-name></italic> are apically broadly dark (Figure <xref ref-type="fig" rid="F10">10E</xref>).</p><!--PageBreak--></tp:treatment-sec><tp:treatment-sec sec-type="Molecular diagnostics" id="SECID0E33BI"><title>Molecular diagnostics.</title><p>This species was referred to as <italic><tp:taxon-name><tp:taxon-name-part taxon-name-part-type="genus" reg="Bactrocera">Bactrocera</tp:taxon-name-part></tp:taxon-name></italic> sp 70 and is a close relative yet distinctly monophyletic sister to <tp:taxon-name><tp:taxon-name-part taxon-name-part-type="genus" reg="Bactrocera">B.</tp:taxon-name-part> (<tp:taxon-name-part taxon-name-part-type="subgenus" reg="Parazeugodacus">Parazeugodacus</tp:taxon-name-part>) <tp:taxon-name-part taxon-name-part-type="species" reg="pendleburyi">pendleburyi</tp:taxon-name-part></tp:taxon-name>, in the <xref ref-type="bibr" rid="B29">San Jose et al. (2018)</xref> seven-gene phylogeny. Based on COI sequence data the two species are in two monophyletic clusters, with one exception. We found an aberrant COI haplotype from specimen (ms6095) that groups with <italic><tp:taxon-name><tp:taxon-name-part taxon-name-part-type="genus" reg="Bactrocera">B.</tp:taxon-name-part><tp:taxon-name-part taxon-name-part-type="species" reg="pendleburyi">pendleburyi</tp:taxon-name-part></tp:taxon-name></italic> in ML analysis, though at a minimum of 2.66 % pairwise genetic distance from any of the other specimens (Figure <xref ref-type="fig" rid="F8">8</xref>). Morphologically, specimen ms6095 fits with <italic><tp:taxon-name><tp:taxon-name-part taxon-name-part-type="genus" reg="Bactrocera">B.</tp:taxon-name-part><tp:taxon-name-part taxon-name-part-type="species" reg="clarifemur">clarifemur</tp:taxon-name-part></tp:taxon-name></italic> (Figure <xref ref-type="fig" rid="F9">9A–G</xref>). We sequenced an additional nuclear gene to confirm the genetic distinction. Based on EF1a sequences, both species, with specimens from the same localities, were separated in monophyletic groups with a minimum pairwise distance of 1.35 %. A haplotype network of COI sequences further shows that specimen ms6095 is relatively distantly related to both and may eventually be found to represent a cryptic species. The nearest neighbor to both <italic><tp:taxon-name><tp:taxon-name-part taxon-name-part-type="genus" reg="Bactrocera">B.</tp:taxon-name-part><tp:taxon-name-part taxon-name-part-type="species" reg="pendleburyi">pendleburyi</tp:taxon-name-part></tp:taxon-name></italic> and <italic><tp:taxon-name><tp:taxon-name-part taxon-name-part-type="genus" reg="Bactrocera">B.</tp:taxon-name-part><tp:taxon-name-part taxon-name-part-type="species" reg="clarifemur">clarifemur</tp:taxon-name-part></tp:taxon-name></italic> is <italic><tp:taxon-name><tp:taxon-name-part taxon-name-part-type="genus" reg="Bactrocera">B.</tp:taxon-name-part><tp:taxon-name-part taxon-name-part-type="species" reg="abbreviata">abbreviata</tp:taxon-name-part></tp:taxon-name></italic> at 6.91 % minimum intraspecific pairwise distance in COI.</p><fig id="F8" position="float" orientation="portrait"><label>Figure 8.</label><caption><p>Maximum likelihood trees and haplotype network based on COI (A) and EF1a (B) sequences of <italic><tp:taxon-name><tp:taxon-name-part taxon-name-part-type="genus" reg="Bactrocera">B.</tp:taxon-name-part><tp:taxon-name-part taxon-name-part-type="species" reg="clarifemur">clarifemur</tp:taxon-name-part></tp:taxon-name></italic> sp. n. and several of its genetically closest neighbors. C displays a TCS haplotype network, with notches on the connections to indicate mutations, based on COI data of <italic><tp:taxon-name><tp:taxon-name-part taxon-name-part-type="genus" reg="Bactrocera">B.</tp:taxon-name-part><tp:taxon-name-part taxon-name-part-type="species" reg="clarifemur">clarifemur</tp:taxon-name-part></tp:taxon-name></italic> and <italic><tp:taxon-name><tp:taxon-name-part taxon-name-part-type="genus" reg="Bactrocera">B.</tp:taxon-name-part><tp:taxon-name-part taxon-name-part-type="species" reg="pendleburyi">pendleburyi</tp:taxon-name-part></tp:taxon-name></italic> and shows that specimen ms6095 is relatively distantly related from all others. Bootstrap branch supports shown for intraspecific relationships. Abbreviation: HT holotype.</p></caption><graphic xmlns:xlink="http://www.w3.org/1999/xlink" xlink:href="zookeys-797-087-g008.jpg" position="float" orientation="portrait" xlink:type="simple" id="oo_243451.jpg"/></fig><fig id="F9" position="float" orientation="portrait"><label>Figure 9.</label><caption><p><tp:taxon-name><tp:taxon-name-part taxon-name-part-type="genus" reg="Bactrocera">Bactrocera</tp:taxon-name-part> (<tp:taxon-name-part taxon-name-part-type="subgenus" reg="Hemigymnodacus">Hemigymnodacus</tp:taxon-name-part>) <tp:taxon-name-part taxon-name-part-type="species" reg="clarifemur">clarifemur</tp:taxon-name-part></tp:taxon-name>. <bold>A</bold> head <bold>B</bold> head and scutum <bold>C, D, E</bold> abdomen variation <bold>F</bold> wing <bold>G</bold> lateral view.</p></caption><graphic xmlns:xlink="http://www.w3.org/1999/xlink" xlink:href="zookeys-797-087-g009.jpg" position="float" orientation="portrait" xlink:type="simple" id="oo_243452.jpg"/></fig><fig id="F10" position="float" orientation="portrait"><label>Figure 10.</label><caption><p><tp:taxon-name><tp:taxon-name-part taxon-name-part-type="genus" reg="Bactrocera">Bactrocera</tp:taxon-name-part> (<tp:taxon-name-part taxon-name-part-type="subgenus" reg="Hemigymnodacus">Hemigymnodacus</tp:taxon-name-part>) <tp:taxon-name-part taxon-name-part-type="species" reg="pendleburyi">pendleburyi</tp:taxon-name-part></tp:taxon-name>. <bold>A</bold> head <bold>B</bold> head and scutum <bold>C</bold> abdomen <bold>D</bold> wing <bold>E</bold> lateral view.</p></caption><graphic xmlns:xlink="http://www.w3.org/1999/xlink" xlink:href="zookeys-797-087-g010.jpg" position="float" orientation="portrait" xlink:type="simple" id="oo_243453.jpg"/></fig></tp:treatment-sec><tp:treatment-sec sec-type="description" id="SECID0ESDCI"><title>Description of adult.</title><p><italic>Head</italic> (Figure <xref ref-type="fig" rid="F9">9A</xref>). Vertical length 1.40 ± 0.13 (<italic>SE</italic>) (1.20–1.55) mm. Frons, of even width, length 1.32 ± 0.06 (1.22–1.43) times as long as broad; fulvous with usually fuscous spot around orbital setae and on anteromedial hump; latter covered by short red–brown hairs; orbital setae dark fuscous: one pair of superior and two pairs of inferior fronto-orbital setae present; lunule yellow. Ocellar triangle black. Vertex fuscous. Face fulvous with medium sized oval black spots in each antennal furrow; length 0.47 ± 0.04 (0.40–0.53) mm. Genae fulvous, with fuscous sub-ocular spot; red–brown seta present. Occiput dark fuscous and yellow along eye margins; occipital row with 5–7 dark setae. Antennae with segments 1 (scape) and 2 (pedicel) fulvous and segment 3 (first flagellomere) fulvous with pale fuscous on outer surface; a strong red–brown dorsal seta on segment 2; arista black (fulvous basally); length of segments: 0.21 ± 0.02 (0.18–0.23) mm; 0.24 ± 0.01 (0.23–0.25) mm; 0.62 ± 0.05 (0.53–0.68) mm.</p><p><italic>Thorax</italic> (Figure <xref ref-type="fig" rid="F9">9B, G</xref>). Scutum black and frequently red–brown below lateral postsutural vittae. Pleural areas black and usually narrowly red–brown on anterior corner and frequently posterior corner of proepisternum anterior to postpronotal lobes. Yellow markings as follows: postpronotal lobes; notopleura (notopleural callus); medium sized mesopleural (anepisternal) stripe, reaching anterior margin of notopleura dorsally, continuing to katepisternum as a transverse spot, anterior margin slightly convex; anatergite (posterior apex black); anterior 60 % of katatergite (remainder black); two moderately broad and short postsutural vittae, tapering posteriorly and ending a short distance behind anterior intra-alar setae. Postnotum black. Scutellum yellow except for narrow black basal band. Setae (number of pairs): 2 scutellar; 1 prescutellar; 1 intra-alar; 1 posterior supra-alar; 1 anterior supra-alar; 1 mesopleural; 1 notopleural; 4 scapular; all setae well developed and black.</p><p><italic>Legs</italic> (Figure <xref ref-type="fig" rid="F9">9G</xref>). Femora entirely fulvous; fore and hind tibiae dark fuscous, mid tibia basally dark fuscous and apically becoming fulvous; mid-tibiae each with an apical black spur; tarsi fulvous.</p><!--PageBreak--><p><italic>Wings</italic> (Figure <xref ref-type="fig" rid="F9">9F</xref>). Length 4.68 ± 0.35 (4.22–5.00) mm; basal costal (bc) and costal (c) cells colorless; microtrichia in outer corner of cell c only; remainder of wings colorless except fuscous subcostal cell, very narrow light fuscous costal band confluent with R<sub>2+3,</sub> not widened apically and ending just slightly past the extremity of R<sub>4+5</sub>; anal streak absent; dense aggregation of microtrichia around A<sub>1</sub> + CuA<sub>2</sub>; supernumerary lobe of medium development.</p><!--PageBreak--><p><italic>Abdomen</italic> (Figure <xref ref-type="fig" rid="F9">9C–E</xref>). Oval; terga free; pecten present on tergum III; posterior lobe of surstylus short; abdominal sternum V with a slight concavity on posterior margin. Tergum I and sterna I and II wider than long. Tergum I dark fuscous with a narrow transverse fulvous band across posterior margin but not reaching lateral margins; tergum II dark fuscous with a transverse posterior fulvous band which just reaches the narrow black posterolateral corners; tergum III dark fuscous; terga IV–V orange–brown with broad <!--PageBreak--><!--PageBreak-->medial dark fuscous band reaching the apex of abdomen and broad lateral dark fuscous bands narrowed in apical half of tergum V. Orange–brown markings and medial band frequently extended to apical portion of tergum III. Ceromata (shining spots) on tergum V orange–brown and indistinct. Abdominal sterna dark, except for fuscous sternite II.</p></tp:treatment-sec><tp:treatment-sec sec-type="etymology" id="SECID0ENFCI"><title>Etymology.</title><p>The name is an adjective that refers to the absence of dark markings on the femora.</p></tp:treatment-sec><tp:treatment-sec sec-type="notes" id="SECID0ESFCI"><title>Notes.</title><p>The characters distinguishing <italic><tp:taxon-name><tp:taxon-name-part taxon-name-part-type="genus" reg="Bactrocera">B.</tp:taxon-name-part><tp:taxon-name-part taxon-name-part-type="species" reg="clarifemur">clarifemur</tp:taxon-name-part></tp:taxon-name></italic> and <italic><tp:taxon-name><tp:taxon-name-part taxon-name-part-type="genus" reg="Bactrocera">B.</tp:taxon-name-part><tp:taxon-name-part taxon-name-part-type="species" reg="pendleburyi">pendleburyi</tp:taxon-name-part></tp:taxon-name></italic> were noted as variation of <italic><tp:taxon-name><tp:taxon-name-part taxon-name-part-type="genus" reg="Bactrocera">B.</tp:taxon-name-part><tp:taxon-name-part taxon-name-part-type="species" reg="pendleburyi">pendleburyi</tp:taxon-name-part></tp:taxon-name></italic> by <xref ref-type="bibr" rid="B9">Drew and Romig (2013)</xref>, genetic evidence hereby confirms that they indicate distinct species.</p></tp:treatment-sec><ref-list><ref id="B12"><mixed-citation xmlns:xlink="http://www.w3.org/1999/xlink" xlink:type="simple"><person-group><name name-style="western"><surname>Hancock</surname><given-names>DL</given-names></name><name name-style="western"><surname>Drew</surname><given-names>RAI</given-names></name></person-group> (<year>2015</year>) <article-title>A review of the Indo-Australian subgenus <tp:taxon-name><tp:taxon-name-part taxon-name-part-type="genus"/><tp:taxon-name-part taxon-name-part-type="subgenus">Parazeugodacus</tp:taxon-name-part></tp:taxon-name> Shiraki of <italic><tp:taxon-name><tp:taxon-name-part taxon-name-part-type="genus">Bactrocera</tp:taxon-name-part></tp:taxon-name></italic> Macquart (<tp:taxon-name><tp:taxon-name-part taxon-name-part-type="order">Diptera</tp:taxon-name-part></tp:taxon-name>: <tp:taxon-name><tp:taxon-name-part taxon-name-part-type="family">Tephritidae</tp:taxon-name-part></tp:taxon-name>: <tp:taxon-name><tp:taxon-name-part taxon-name-part-type="subfamily">Dacinae</tp:taxon-name-part></tp:taxon-name>).</article-title><source>Australian Entomologist</source><volume>42</volume>: <fpage>91</fpage>–<lpage>104</lpage>.</mixed-citation></ref><ref id="B29"><mixed-citation xmlns:xlink="http://www.w3.org/1999/xlink" xlink:type="simple"><person-group><name name-style="western"><surname>San Jose</surname><given-names>M</given-names></name><name name-style="western"><surname>Doorenweerd</surname><given-names>C</given-names></name><name name-style="western"><surname>Leblanc</surname><given-names>L</given-names></name><name name-style="western"><surname>Barr</surname><given-names>N</given-names></name><name name-style="western"><surname>Geib</surname><given-names>SM</given-names></name><name name-style="western"><surname>Rubinoff</surname><given-names>D</given-names></name></person-group> (<year>2018</year>) Incongruence between molecules and morphology: A seven-gene phylogeny of <tp:taxon-name><tp:taxon-name-part taxon-name-part-type="tribe">Dacini</tp:taxon-name-part></tp:taxon-name> fruit flies paves the way for reclassification (<tp:taxon-name><tp:taxon-name-part taxon-name-part-type="order">Diptera</tp:taxon-name-part></tp:taxon-name>: <tp:taxon-name><tp:taxon-name-part taxon-name-part-type="family">Tephritidae</tp:taxon-name-part></tp:taxon-name>). Molecular Phylogenetics and Evolution. <ext-link xlink:type="simple" ext-link-type="doi" xlink:href="10.1016/j.ympev.2017.12.001">https://doi.org/10.1016/j.ympev.2017.12.001</ext-link></mixed-citation></ref><ref id="B9"><mixed-citation xmlns:xlink="http://www.w3.org/1999/xlink" xlink:type="simple"><person-group><name name-style="western"><surname>Drew</surname><given-names>RAI</given-names></name><name name-style="western"><surname>Romig</surname><given-names>MC</given-names></name></person-group> (<year>2013</year>) <source>Tropical fruit flies of South-East Asia.</source><publisher-name>CABI</publisher-name>, <publisher-loc>Wallingford</publisher-loc>, <size units="page">655 pp</size>.</mixed-citation></ref></ref-list></tp:taxon-treatment>
