# Supplementary material for: Descriptions of four new species of Bactrocera and new country records highlight the high biodiversity of fruit flies in Vietnam (Diptera, Tephritidae, Dacinae)
Source: Zookeys. 2018 Nov 19;(797):87–115. doi: 10.3897/zookeys.797.29138 (PMC6255883; doi:10.3897/zookeys.797.29138)
Supplement: XML Treatment for Bactrocera (Bactrocera) adamantea [file zookeys.797.29138-treatment4.xml]

<!DOCTYPE tp:taxon-treatment
  PUBLIC "-//TaxonX//DTD Taxonomic Treatment Publishing DTD v0 20100105//EN" "tax-treatment-NSO.dtd">
<tp:taxon-treatment xmlns:tp="http://www.plazi.org/taxpub"><tp:treatment-meta><kwd-group><label>Taxon classification</label><kwd><named-content xmlns:xlink="http://www.w3.org/1999/xlink" content-type="kingdom">Animalia</named-content></kwd><kwd><named-content xmlns:xlink="http://www.w3.org/1999/xlink" content-type="order">Diptera</named-content></kwd><kwd><named-content xmlns:xlink="http://www.w3.org/1999/xlink" content-type="family">Tephritidae</named-content></kwd></kwd-group><mixed-citation publication-type="journal"><person-group><name><surname>Leblanc</surname><given-names>Luc</given-names></name><name><surname>Doorenweerd</surname><given-names>Camiel</given-names></name><name><surname>Jose</surname><given-names>Michael San</given-names></name><name><surname>Pham</surname><given-names>Hong Thai</given-names></name><name><surname>Rubinoff</surname><given-names>Daniel</given-names></name></person-group><article-title>Descriptions of four new species of <italic><tp:taxon-name><tp:taxon-name-part taxon-name-part-type="genus" reg="Bactrocera">Bactrocera</tp:taxon-name-part></tp:taxon-name></italic> and new country records highlight the high biodiversity of fruit flies in Vietnam (<tp:taxon-name><tp:taxon-name-part taxon-name-part-type="order">Diptera</tp:taxon-name-part></tp:taxon-name>, <tp:taxon-name><tp:taxon-name-part taxon-name-part-type="family">Tephritidae</tp:taxon-name-part></tp:taxon-name>, <tp:taxon-name><tp:taxon-name-part taxon-name-part-type="subfamily">Dacinae</tp:taxon-name-part></tp:taxon-name>)</article-title><source>Zookeys</source><day>19</day><month>11</month><year>2018</year><volume>2018</volume><issue>797</issue><fpage>87</fpage><lpage>115</lpage><pub-id pub-id-type="doi">10.3897/zookeys.797.29138</pub-id></mixed-citation></tp:treatment-meta><tp:nomenclature><tp:taxon-name><tp:taxon-name-part taxon-name-part-type="genus" reg="Bactrocera">Bactrocera</tp:taxon-name-part> (<tp:taxon-name-part taxon-name-part-type="subgenus" reg="Bactrocera">Bactrocera</tp:taxon-name-part>) <tp:taxon-name-part taxon-name-part-type="species" reg="adamantea">adamantea</tp:taxon-name-part><object-id xmlns:xlink="http://www.w3.org/1999/xlink" content-type="zoobank" xlink:type="simple">http://zoobank.org/9813AF40-899B-4DFE-A80C-A839B3474860</object-id></tp:taxon-name><tp:taxon-authority>Leblanc &amp; Doorenweerd</tp:taxon-authority><tp:taxon-status xmlns:xlink="http://www.w3.org/1999/xlink" xlink:type="simple">sp. n.</tp:taxon-status></tp:nomenclature><tp:treatment-sec sec-type="Holotype" id="SECID0EHICI"><title>Holotype.</title><p>Male. Labelled: “Vietnam: Lâm Đồng Province, Cát Tiên National Park, Ranger station Road, <named-content xmlns:xlink="http://www.w3.org/1999/xlink" content-type="dwc:verbatimCoordinates" xlink:type="simple"><named-content content-type="geo-json" specific-use="{&#34;type&#34;:&#34;Point&#34;,&#34;coordinates&#34;:[107.441600,11.448500]}" id="NCID0EQICI" xlink:type="simple">11.4485N, 107.4416E</named-content></named-content>, 16–18-x-2015, M. San Jose and D. Rubinoff, FF581, Zingerone trap. Molecular voucher ms6092”. Deposited in <named-content xmlns:xlink="http://www.w3.org/1999/xlink" content-type="dwc:institutional_code" xlink:type="simple">UHIM</named-content>. <bold>Paratypes</bold>: 3 males. Vietnam, Lâm Đồng Province, Cát Tiên National Park, 16–18-x-2015, at the following sites, identified by their geographical coordinates: <named-content xmlns:xlink="http://www.w3.org/1999/xlink" content-type="dwc:verbatimCoordinates" xlink:type="simple"><named-content content-type="geo-json" specific-use="{&#34;type&#34;:&#34;Point&#34;,&#34;coordinates&#34;:[107.443000,11.453900]}" id="NCID0E6ICI" xlink:type="simple">11.4539N, 107.4430E</named-content></named-content>, (1 pinned, molecular voucher ms6093), <named-content xmlns:xlink="http://www.w3.org/1999/xlink" content-type="dwc:verbatimCoordinates" xlink:type="simple"><named-content content-type="geo-json" specific-use="{&#34;type&#34;:&#34;Point&#34;,&#34;coordinates&#34;:[107.441600,11.448500]}" id="NCID0EHJCI" xlink:type="simple">11.4485N, 107.4416E</named-content></named-content>, (1 pinned, molecular voucher ms6236), <named-content xmlns:xlink="http://www.w3.org/1999/xlink" content-type="dwc:verbatimCoordinates" xlink:type="simple"><named-content content-type="geo-json" specific-use="{&#34;type&#34;:&#34;Point&#34;,&#34;coordinates&#34;:[107.439200,11.447200]}" id="NCID0EPJCI" xlink:type="simple">11.4472N, 107.4392E</named-content></named-content>, (1 in ethanol). All specimens collected by Michael San Jose and Daniel Rubinoff, in zingerone-baited traps. One paratype deposited in <named-content xmlns:xlink="http://www.w3.org/1999/xlink" content-type="dwc:institutional_code" xlink:type="simple">UHIM</named-content>, one in <named-content xmlns:xlink="http://www.w3.org/1999/xlink" content-type="dwc:institutional_code" xlink:type="simple">WFBM</named-content> and one in <named-content xmlns:xlink="http://www.w3.org/1999/xlink" content-type="dwc:institutional_code" xlink:type="simple">VNMN</named-content>.</p></tp:treatment-sec><tp:treatment-sec sec-type="Differential diagnosis" id="SECID0EDKCI"><title>Differential diagnosis.</title><p><italic><tp:taxon-name><tp:taxon-name-part taxon-name-part-type="genus" reg="Bactrocera">Bactrocera</tp:taxon-name-part><tp:taxon-name-part taxon-name-part-type="species" reg="adamantea">adamantea</tp:taxon-name-part></tp:taxon-name></italic> belongs to the (polyphagous) <italic><tp:taxon-name><tp:taxon-name-part taxon-name-part-type="genus" reg="Bactrocera">B.</tp:taxon-name-part><tp:taxon-name-part taxon-name-part-type="species" reg="dorsalis">dorsalis</tp:taxon-name-part></tp:taxon-name></italic> complex of notoriously difficult to identify species (<xref ref-type="bibr" rid="B18">Leblanc et al. 2015c</xref>), defined by having a mostly dark scutum, a costal band that does not expand apically, and a black T shaped pattern on the abdomen. It can easily be differentiated from all congeners however by the yellow diamond shaped medial vitta on the scutum (Figure <xref ref-type="fig" rid="F12">12B</xref>).</p></tp:treatment-sec><tp:treatment-sec sec-type="Molecular diagnostics" id="SECID0EHLCI"><title>Molecular diagnostics.</title><p><italic><tp:taxon-name><tp:taxon-name-part taxon-name-part-type="genus" reg="Bactrocera">Bactrocera</tp:taxon-name-part><tp:taxon-name-part taxon-name-part-type="species" reg="adamantea">adamantea</tp:taxon-name-part></tp:taxon-name></italic> is easily distinguished from all other <tp:taxon-name><tp:taxon-name-part taxon-name-part-type="genus" reg="Bactrocera">Bactrocera</tp:taxon-name-part></tp:taxon-name> using either section of COI. The closest species is <italic><tp:taxon-name><tp:taxon-name-part taxon-name-part-type="genus" reg="Bactrocera">B.</tp:taxon-name-part><tp:taxon-name-part taxon-name-part-type="species" reg="nigrita">nigrita</tp:taxon-name-part></tp:taxon-name></italic>, with a minimum intraspecific pairwise distance of 7.82 % in 1,496 bp of COI [8.66 % in COI5P, 7.18 % in COI3P] (Figure <xref ref-type="fig" rid="F11">11</xref>).</p><fig id="F11" position="float" orientation="portrait"><label>Figure 11.</label><caption><p>Maximum likelihood tree based on COI sequences of <italic><tp:taxon-name><tp:taxon-name-part taxon-name-part-type="genus" reg="Bactrocera">B.</tp:taxon-name-part><tp:taxon-name-part taxon-name-part-type="species" reg="adamantea">adamantea</tp:taxon-name-part></tp:taxon-name></italic> sp. n. and several of its genetically closest congeners. Bootstrap branch supports shown for intraspecific relationships. HT = holotype.</p></caption><graphic xmlns:xlink="http://www.w3.org/1999/xlink" xlink:href="zookeys-797-087-g011.jpg" position="float" orientation="portrait" xlink:type="simple" id="oo_243454.jpg"/></fig><fig id="F12" position="float" orientation="portrait"><label>Figure 12.</label><caption><p><tp:taxon-name><tp:taxon-name-part taxon-name-part-type="genus" reg="Bactrocera">Bactrocera</tp:taxon-name-part> (<tp:taxon-name-part taxon-name-part-type="subgenus" reg="Bactrocera">Bactrocera</tp:taxon-name-part>) <tp:taxon-name-part taxon-name-part-type="species" reg="adamantea">adamantea</tp:taxon-name-part></tp:taxon-name>. <bold>A</bold> head <bold>B</bold> head and scutum <bold>C, D</bold> abdomen <bold>E</bold> wing <bold>F</bold> lateral view.</p></caption><graphic xmlns:xlink="http://www.w3.org/1999/xlink" xlink:href="zookeys-797-087-g012.jpg" position="float" orientation="portrait" xlink:type="simple" id="oo_243455.jpg"/></fig></tp:treatment-sec><tp:treatment-sec sec-type="description" id="SECID0EKOCI"><title>Description of adult.</title><p><italic>Head</italic> (Figure <xref ref-type="fig" rid="F12">12A</xref>). Vertical length 1.66 ± 0.09 (<italic>SE</italic>) (1.55–1.73) mm. Frons, of even width, length 1.38 ± 0.02 (1.36–1.40) times as long as broad; fulvous with light fuscous (may be absent) around orbital setae and on anteromedial hump; latter covered by short red–brown hairs; orbital setae dark fuscous: one pair of superior and two pairs of inferior fronto-orbital setae present; lunule yellow. Ocellar triangle black. Vertex light fuscous. Face fulvous with medium sized oval black spots in each antennal furrow; length 0.58 ± 0.04 (0.55–0.63) mm. Genae fulvous, with fuscous sub-ocular spot; red–brown seta present. Occiput fulvous to light fuscous and yellow along eye margins; occipital row with 6–8 dark setae. Antennae with segments 1 (scape) and 2 (pedicel) fulvous and segment 3 (first flagellomere) fulvous with fuscous outer surface; a strong <!--PageBreak-->fulvous dorsal seta on segment 2; arista black (fulvous basally); length of segments: 0.23 ± 0.01 (0.23–0.25) mm; 0.28 ± 0.03 (0.25–0.30) mm; 0.82 ± 0.01 (0.80–0.83) mm.</p><p><italic>Thorax</italic> (Fig. <xref ref-type="fig" rid="F12">12B, F</xref>). Scutum black except red–brown as two parallel bands running from anterior margin to mid-length and as markings around notopleural suture and medial to postpronotal lobes. Pleural areas black except red–brown proepisternum and anterior portion of anepisternum below postpronotal lobes. Yellow markings as follows: postpronotal lobes; notopleura (notopleural callus); broad mesopleural (anepisternal) stripe, reaching level of anterior notopleural seta dorsally, continuing to katepisternum as a transverse spot, anterior margin slightly convex; anatergite (posterior apex black); anterior 80 % of katatergite (remainder black); two broad parallel-sided lateral postsutural vittae ending at level of intra-alar setae; large diamond-shaped medial marking on posterior end of scutum. Postnotum red–brown medially and black laterally. Scutellum yellow except for narrow black basal band. Setae (number of pairs): 1 scutellar; 1 prescutellar; 1 intra-alar; 1 posterior supra-alar; 1 anterior supra-alar; 1 mesopleural; 2 notopleural; 4 scapular; all setae well developed and red–brown.</p><p><italic>Legs</italic> (Figure <xref ref-type="fig" rid="F12">12F</xref>). Femora fulvous, except for small fuscous subapical spot on outer surface of fore femur; tibiae dark fuscous; mid-tibiae each with an apical black spur; tarsi fulvous.</p><p><italic>Wings</italic> (Figure <xref ref-type="fig" rid="F12">12E</xref>). Length 5.78 ± 0.11 (5.67–5.89) mm; basal costal (bc) and costal (c) cells colorless; microtrichia in outer corner of cell c only; remainder of <!--PageBreak-->wings colorless except fuscous subcostal cell, moderately broad fuscous costal band overlapping with R<sub>2+3</sub> and widening slightly as it crosses apex of R<sub>2+3</sub> to end between extremities of R<sub>4+5</sub> and M, a narrow fuscous anal streak ending at apex of posterior cubital cell; dense aggregation of microtrichia around A<sub>1</sub> + CuA<sub>2</sub>; supernumerary lobe of medium development.</p><!--PageBreak--><p><italic>Abdomen</italic> (Figure <xref ref-type="fig" rid="F12">12C, D, F</xref>). Elongate oval; terga free; pecten present on tergum III; posterior lobe of surstylus short; abdominal sternum V with a deep concavity on posterior margin. Tergum I and sterna I and II wider than long. Tergum I fulvous with dark fuscous along base medially and black along lateral margins; tergum II fulvous except for a narrow transverse black band across anterior margin which extends to cover narrow lateral margins. Terga III–V orange–brown with a dark T-shaped pattern consisting of a broad transverse black band across anterior margin of tergum III expanding broadly over lateral margins and a broad medial longitudinal black band over all three terga, broad black lateral markings on tergum IV and narrowly black along lateral margins of tergum V. A pair of dark fuscous ceromata (shining spots) on tergum V. Abdominal sterna dark fuscous except for fulvous sternite II.</p><p><bold>Etymology.</bold> The name <italic><tp:taxon-name><tp:taxon-name-part taxon-name-part-type="genus" reg="Bactrocera"/><tp:taxon-name-part taxon-name-part-type="species" reg="adamantea">adamantea</tp:taxon-name-part></tp:taxon-name></italic> is an adjective that refers to the diamond-shaped marking on the scutum, uniquely distinctive to this species.</p><p><bold>Notes.</bold> It was referred to as <italic><tp:taxon-name><tp:taxon-name-part taxon-name-part-type="genus" reg="Bactrocera">Bactrocera</tp:taxon-name-part></tp:taxon-name></italic> species 69, sister to <tp:taxon-name><tp:taxon-name-part taxon-name-part-type="genus" reg="Bactrocera">B.</tp:taxon-name-part> (<tp:taxon-name-part taxon-name-part-type="subgenus" reg="Bactrocera">Bactrocera</tp:taxon-name-part>) <tp:taxon-name-part taxon-name-part-type="species" reg="fuscitibia">fuscitibia</tp:taxon-name-part></tp:taxon-name> Drew and Hancock, in the phylogeny presented in <xref ref-type="bibr" rid="B29">San Jose et al. (2018)</xref>. It keys as far as couplet 80, page 240, in <xref ref-type="bibr" rid="B10">Drew and Romig (2016)</xref>, and differs from <italic><tp:taxon-name><tp:taxon-name-part taxon-name-part-type="genus" reg="Bactrocera">B.</tp:taxon-name-part><tp:taxon-name-part taxon-name-part-type="species" reg="lateritaenia">lateritaenia</tp:taxon-name-part></tp:taxon-name></italic> by the presence of the conspicuous diamond-shaped marking on the scutum (Figure <xref ref-type="fig" rid="F12">12B</xref>), which is also uniquely distinctive among Dacine fruit flies.</p></tp:treatment-sec><ref-list><ref id="B18"><mixed-citation xmlns:xlink="http://www.w3.org/1999/xlink" xlink:type="simple"><person-group><name name-style="western"><surname>Leblanc</surname><given-names>L</given-names></name><name name-style="western"><surname>San Jose</surname><given-names>M</given-names></name><name name-style="western"><surname>Barr</surname><given-names>N</given-names></name><name name-style="western"><surname>Rubinoff</surname><given-names>D</given-names></name></person-group> (<year>2015c</year>) <article-title>A phylogenetic assessment of the polyphyletic nature and intraspecific color polymorphism in the <italic><tp:taxon-name><tp:taxon-name-part taxon-name-part-type="genus">Bactrocera</tp:taxon-name-part><tp:taxon-name-part taxon-name-part-type="species">dorsalis</tp:taxon-name-part></tp:taxon-name></italic> complex (<tp:taxon-name><tp:taxon-name-part taxon-name-part-type="order">Diptera</tp:taxon-name-part></tp:taxon-name>, <tp:taxon-name><tp:taxon-name-part taxon-name-part-type="family">Tephritidae</tp:taxon-name-part></tp:taxon-name>).</article-title><source>ZooKeys</source><volume>540</volume>: <fpage>339</fpage>–<lpage>367</lpage>. <ext-link xlink:type="simple" ext-link-type="doi" xlink:href="10.3897/zookeys.540.9786">https://doi.org/10.3897/zookeys.540.9786</ext-link></mixed-citation></ref><ref id="B29"><mixed-citation xmlns:xlink="http://www.w3.org/1999/xlink" xlink:type="simple"><person-group><name name-style="western"><surname>San Jose</surname><given-names>M</given-names></name><name name-style="western"><surname>Doorenweerd</surname><given-names>C</given-names></name><name name-style="western"><surname>Leblanc</surname><given-names>L</given-names></name><name name-style="western"><surname>Barr</surname><given-names>N</given-names></name><name name-style="western"><surname>Geib</surname><given-names>SM</given-names></name><name name-style="western"><surname>Rubinoff</surname><given-names>D</given-names></name></person-group> (<year>2018</year>) Incongruence between molecules and morphology: A seven-gene phylogeny of <tp:taxon-name><tp:taxon-name-part taxon-name-part-type="tribe">Dacini</tp:taxon-name-part></tp:taxon-name> fruit flies paves the way for reclassification (<tp:taxon-name><tp:taxon-name-part taxon-name-part-type="order">Diptera</tp:taxon-name-part></tp:taxon-name>: <tp:taxon-name><tp:taxon-name-part taxon-name-part-type="family">Tephritidae</tp:taxon-name-part></tp:taxon-name>). Molecular Phylogenetics and Evolution. <ext-link xlink:type="simple" ext-link-type="doi" xlink:href="10.1016/j.ympev.2017.12.001">https://doi.org/10.1016/j.ympev.2017.12.001</ext-link></mixed-citation></ref><ref id="B10"><mixed-citation xmlns:xlink="http://www.w3.org/1999/xlink" xlink:type="simple"><person-group><name name-style="western"><surname>Drew</surname><given-names>RAI</given-names></name><name name-style="western"><surname>Romig</surname><given-names>MC</given-names></name></person-group> (<year>2016</year>) <source>Keys to the Tropical Fruit Flies of South-East Asia.</source><publisher-name>CABI</publisher-name>, <publisher-loc>Wallingford</publisher-loc>, <size units="page">487 pp</size>.</mixed-citation></ref></ref-list></tp:taxon-treatment>
