# Supplementary material for: Descriptions of four new species of Bactrocera and new country records highlight the high biodiversity of fruit flies in Vietnam (Diptera, Tephritidae, Dacinae)
Source: Zookeys. 2018 Nov 19;(797):87–115. doi: 10.3897/zookeys.797.29138 (PMC6255883; doi:10.3897/zookeys.797.29138)
Supplement: Supplementary material 1 — Table S1. Species of Dacine fruit flies recorded in Vietnam and neighboring countries, with references to published records [file zookeys-797-087-s001.xlsx]

## Sheet: Dacinae from Vietnam region
Table S1:	Species of Dacine fruit flies recorded in Vietnam and neighboring countries, with references to published records.
	Note that species restricted to southern Thailand are not included on the list.
Species	Lure	Vietnam	Cambodia	Thailand, excluding southern region	Laos	China
Genus Bactrocera
B. abbreviata (Hardy)	Zingerone	Leblanc et al. 2018		Drew & Romig 2013		Drew & Romig 2013
B. adamantea Leblanc & Doorenweerd	Zingerone	Leblanc et al. 2018
B. aethriobasis (Hardy)	Methyl eugenol	Drew & Romig 2013	Leblanc et al. 2016	Drew & Romig 2013
B. bhutaniae Drew & Romig	Cue-lure	Drew & Romig 2013	Leblanc et al. 2016	Drew & Romig 2013	Leblanc et al. 2016	Leblanc et al. 2016
B. bimaculata Drew & Hancock	Cue-lure	Drew & Romig 2013
B. binhduongiae Drew & Romig	Methyl eugenol	Drew & Romig 2013
B. bivittata Lin & Wang	Methyl eugenol	Leblanc et al. 2018	Leblanc et al. 2016		Leblanc et al. 2016	Drew & Romig 2013
B. brachycera (Bezzi)	No lure					Drew & Romig 2013
B. carambolae Drew & Hancock	Methyl eugenol, Zingerone	Drew & Romig 2013	Leblanc et al. 2016	Drew & Romig 2013
B. cibodasae Drew & Hancock	Cue-lure	Drew & Romig 2013
B. citima (Hardy)	Cue-lure			Drew & Romig 2013		Drew & Romig 2013
B. clarifemur Leblanc & Doorenweerd	Zingerone	Leblanc et al. 2018
B. connecta Leblanc & Doorenweerd	Zingerone	Leblanc et al. 2018
B. correcta (Bezzi)	Methyl eugenol	Drew & Romig 2013	Leblanc et al. 2016	Drew & Romig 2013	Leblanc et al. 2016	Drew & Romig 2013
B. dongnaiae Drew & Romig	Cue-lure	Drew & Romig 2013	Leblanc et al. 2016
B. dorsalis (Hendel)	Methyl eugenol	Drew & Romig 2013	Drew & Romig 2013	Drew & Romig 2013	Drew & Romig 2013	Drew & Romig 2013
B. ernesti Leblanc & Doorenweerd	Zingerone	Leblanc et al. 2018
B. eurycosta Drew & Romig	Cue-lure	Drew & Romig 2013	Leblanc et al. 2016
B. flavoscutellata Lin & Wang	Cue-lure	Drew & Romig 2013		Drew & Romig 2013		Drew & Romig 2013
B. fulvifemur Drew & Hancock	Cue-lure	Drew & Romig 2013
B. fuscitibia Drew & Hancock	Cue-lure	Drew & Romig 2013	Leblanc et al. 2016
B. gombokensis Drew & Hancock	Cue-lure	Drew & Romig 2013
B. holtmanni (Hardy)	Cue-lure	Drew & Romig 2013
B. hyalina (Shiraki)	No lure			Drew & Romig 2013		Drew & Romig 2013
B. illusioscutellaris Drew & Romig	Cue-lure, Zingerone	Drew & Romig 2013
B. irvingiae Drew & Hancock	No lure			Drew & Romig 2013
B. jaceobancroftii Drew & Romig	Methyl eugenol	Drew & Romig 2013
B. kanchanaburi Drew & Hancock	Methyl eugenol	Drew & Romig 2013	Leblanc et al. 2016	Drew & Romig 2013		Leblanc et al. 2016
B. kohkongiae Leblanc	Cue-lure		Leblanc et al. 2016
B. laithieuiae Drew & Romig	Cue-lure	Drew & Romig 2013	Drew & Romig 2013	Drew & Romig 2013
B. lata (Perkins)	Cue-lure			Drew & Romig 2013
B. lateritaenia Drew & Hancock	Cue-lure	Drew & Romig 2013
B. latifrons (Hendel)	latilure	Drew & Romig 2013		Drew & Romig 2013		Drew & Romig 2013
B. latilineola Drew & Hancock	Methyl eugenol		Leblanc et al. 2016
B. limbifera (Bezzi)	Cue-lure	Drew & Romig 2013	Leblanc et al. 2016		Leblanc et al. 2016
B. lombokensis Drew & Hancock	Cue-lure	Drew & Romig 2013		Drew & Romig 2013	Leblanc et al. 2016	Drew & Romig 2013
B. melania (Hardy & Adachi)	No lure			Drew & Romig 2013		Drew & Romig 2013
B. minax (Enderlein)	No lure					Drew & Romig 2013
B. neocognata Drew & Hancock	Cue-lure	Drew & Romig 2013
B. nigrifacia Zhang, Ji & Chen	Cue-lure		Leblanc et al. 2016	Drew & Romig 2013		Drew & Romig 2013
B. nigrifemorata Li & Wang	No lure					Drew & Romig 2013
B. nigrita (Hardy)	Methyl eugenol	Drew & Romig 2013
B. nigrotibialis (Perkins)	Cue-lure	Drew & Romig 2013	Leblanc et al. 2016	Drew & Romig 2013	Drew & Romig 2013	Leblanc et al. 2016
B. osbeckiae Drew & Hancock	Cue-lure	Drew & Romig 2013	Leblanc et al. 2016	Drew & Romig 2013	Leblanc et al. 2016	Leblanc et al. 2016
B. paraarecae Drew & Romig	Methyl eugenol	Leblanc et al. 2018	Leblanc et al. 2016		Leblanc et al. 2016
B. paradiospyri Chen, Zhou & Li	Methyl eugenol			Leblanc et al. 2016		Drew & Romig 2013
B. pedestris (Bezzi)	Cue-lure			Drew & Romig 2013
B. pendleburyi (Perkins)	Zingerone	Leblanc et al. 2018		Drew & Romig 2013
B. pernigra Ito	Cue-lure			Drew & Romig 2013
B. pictipennis Lin & Zeng	Methyl eugenolthyl eugenol					Drew & Romig 2013
B. propinqua Hardy & Adachi	Cue-lure	Drew & Romig 2013	Leblanc et al. 2016	Drew & Romig 2013	Leblanc et al. 2016	Leblanc et al. 2016
B. pruniae Drew & Romig	No lure	Drew & Romig 2013
B. pseudocucurbitae White	Cue-lure		Leblanc et al. 2016	Drew & Romig 2013
B. pyrifoliae Drew & Hancock	No lure	Drew & Romig 2013		Drew & Romig 2013
B. quasiunfulata Drew & Romig	Cue-lure	Drew & Romig 2013			Leblanc et al. 2016	Leblanc et al. 2016
B. raiensis Drew & Hancock	Methyl eugenol	Drew & Romig 2013		Drew & Romig 2013	Leblanc et al. 2016
B. ritsemai (Weyenbergh)	Cue-lure	Drew & Romig 2013
B. rubigina (Wang & Zhao)	Cue-lure, Zingerone	Drew & Romig 2013		Drew & Romig 2013		Drew & Romig 2013
B. sapaensis Drew & Romig	Cue-lure	Drew & Romig 2013
B. sinensis Yu, Bai & Chen	Cue-lure					Drew & Romig 2013
B. species 104 (near rubigina)	Cue-lure	Leblanc et al. 2018
B. species 105 (near citima)	Cue-lure	Leblanc et al. 2018	Leblanc et al. 2018		Leblanc et al. 2018
B. species 106 (dorsalis complex)	Cue-lure	Leblanc et al. 2018	Leblanc et al. 2018
B. species 54 (dorsalis complex)	Cue-lure			Leblanc et al. 2016
B. species 55 (dorsalis complex)	Cue-lure				Leblanc et al. 2016	Leblanc et al. 2016
B. species 59 (dorsalis complex)	Cue-lure	Leblanc et al. 2018			Leblanc et al. 2016
B. species 60 (dorsalis complex)	Methyl eugenol					Leblanc et al. 2016
B. species 74	Zingerone	Leblanc et al. 2018
B. symplocos Drew & Romig	No lure			Drew & Romig 2013
B. syzygii White & Tsuruta	Zingerone	Leblanc et al. 2018
B. thailandica Drew & Hancock	Cue-lure	Drew & Romig 2013	Leblanc et al. 2016	Drew & Romig 2013	Leblanc et al. 2016	Drew & Romig 2013
B. tsuneonis (Miyake)	No lure					Drew & Romig 2013
B. tuberculata (Bezzi)	Methyl eugenol	Drew & Romig 2013		Drew & Romig 2013		Drew & Romig 2013
B. umbrosa (Fabricius)	Methyl eugenol	Leblanc et al. 2018	Leblanc et al. 2016	Drew & Romig 2013
B. usitata Drew & Hancock	Cue-lure	Drew & Romig 2013	Leblanc et al. 2016	Drew & Romig 2013
B. verbascifoliae Drew & Hancock	Methyl eugenol	Drew & Romig 2013		Drew & Romig 2013
B. wuzhishana Li & Wang	Methyl eugenol	Drew & Romig 2013		Drew & Romig 2013	Leblanc et al. 2016	Drew & Romig 2013
B. zonata (Saunders)	Methyl eugenol	Drew & Romig 2013		Drew & Romig 2013
Genus Dacus
D. atrimarginatus Drew & Hancock	No lure			Drew & Romig 2013
D. bannatus Wang	Cue-lure	Drew & Romig 2013				Drew & Romig 2013
D. bispinosus (Wang)	No lure					Drew & Romig 2013
D. conopsoides de Meijere	No lure					Drew & Romig 2013
D. discretus Drew & Romig	Cue-lure	Drew & Romig 2013
D. dorjii Drew & Romig	Cue-lure	Drew & Romig 2013
D. hainanus Wang & Zhao	No lure			Drew & Romig 2013		Drew & Romig 2013
D. infernus (Hardy)	No lure			Drew & Romig 2013
D. longicornis (Wiedemann)	Cue-lure	Drew & Romig 2013		Drew & Romig 2013	Drew & Romig 2013	Leblanc et al. 2016
D. maculipterus Drew & Hancock	No lure			Drew & Romig 2013
D. pictus (Hardy)	No lure					Drew & Romig 2013
D. polistiformis (Senior-White)	No lure					Drew & Romig 2013
D. satanas (Hering)	Zingerone	Drew & Romig 2013				Drew & Romig 2013
D. siamensis Drew & Hancock	Cue-lure	Drew & Romig 2013		Drew & Romig 2013	Leblanc et al. 2016
D. sinensis Wang	Cue-lure				Leblanc et al. 2016	Drew & Romig 2013
D. sphaeroidalis (Bezzi)	Cue-lure	Drew & Romig 2013		Drew & Romig 2013		Drew & Romig 2013
D. tenebrosus Drew & Hancock	Cue-lure, Zingerone	Leblanc et al. 2018		Drew & Romig 2013
D. tenebrosus Drew & Hancock	Cue-lure			Drew & Romig 2013
D. trimacula Wang	Cue-lure					Drew & Romig 2013
D. vijaysegerani Drew & Hancock	Cue-lure, Zingerone	Drew & Romig 2013		Drew & Romig 2013
Genus Zeugodacus
Z. ablepharus (Bezzi)	Cue-lure	Drew & Romig 2013
Z. aithonota (Drew & Romig)	Cue-lure	Drew & Romig 2013			Leblanc et al. 2016
Z. apicalis (de Meijere)	Cue-lure	Drew & Romig 2013		Drew & Romig 2013		Drew & Romig 2013
Z. apiciflavus Yu, He & Chen	No lure			Drew & Romig 2013		Drew & Romig 2013
Z. arisanicus Shiraki	Cue-lure			Drew & Romig 2013		Leblanc et al. 2016
Z. assamensis White	Cue-lure	Drew & Romig 2013				Drew & Romig 2013
Z. atrifacies (Perkins)	Cue-lure	Drew & Romig 2013		Drew & Romig 2013	Leblanc et al. 2016	Drew & Romig 2013
Z. baoshanensis (Zhang, Ji, Yang & Chen)	Cue-lure	Drew & Romig 2013
Z. biguttatus (Bezzi)	Cue-lure					Drew & Romig 2013
Z. caudatus (Fabricius)	Cue-lure	Drew & Romig 2013	Leblanc et al. 2016	Drew & Romig 2013		Drew & Romig 2013
Z. cilifer (Hendel)	Cue-lure	Drew & Romig 2013		Drew & Romig 2013	Drew & Romig 2013	Drew & Romig 2013
Z. citrifuscus (Drew & Romig)	No lure			Drew & Romig 2013
Z. cucurbitae (Coquillett)	Cue-lure, Zingerone	Drew & Romig 2013	Leblanc et al. 2016	Drew & Romig 2013	Leblanc et al. 2016	Drew & Romig 2013
Z. daclaciae (Drew & Romig)	Cue-lure	Drew & Romig 2013		Drew & Romig 2013		Drew & Romig 2013
Z. diaphorus (Hendel)	Cue-lure	Drew & Romig 2013		Drew & Romig 2013		Drew & Romig 2013
Z. diversus (Coquillett)	Methyl eugenol	Drew & Romig 2013		Drew & Romig 2013		Drew & Romig 2013
Z. fereuncinatus (Drew & Romig)	Cue-lure			Drew & Romig 2013
Z. flavoverticalis (Drew & Romig)	No lure			Drew & Romig 2013
Z. hatyaiensis (Drew & Romig)	Cue-lure		Leblanc et al. 2016	Drew & Romig 2013
Z. heinrichi (Hering)	Cue-lure, Zingerone	Drew & Romig 2013		Drew & Romig 2013
Z. hekouanus (Yu, He & Yang)	No lure					Drew & Romig 2013
Z. hengsawadae (Drew & Romig)	No lure			Drew & Romig 2013
Z. hoabinhiae (Drew & Romig)	Cue-lure	Drew & Romig 2013		Drew & Romig 2013
Z. hochii (Zia)	Cue-lure, Zingerone	Drew & Romig 2013		Drew & Romig 2013	Leblanc et al. 2016	Drew & Romig 2013
Z. incisus (Walker)	Cue-lure	Drew & Romig 2013		Drew & Romig 2013		Drew & Romig 2013
Z. infestus (Enderlein)	Cue-lure	Drew & Romig 2013		Drew & Romig 2013	Leblanc et al. 2016
Z. isolatus (Hardy)	Cue-lure	Drew & Romig 2013		Drew & Romig 2013	Drew & Romig 2013	Drew & Romig 2013
Z. khaoyaiae (Drew & Romig)	Cue-lure	Leblanc et al. 2018		Drew & Romig 2013
Z. liquidus (Drew & Romig)	Cue-lure			Drew & Romig 2013
Z. longicaudatus (Perkins)	Cue-lure			Drew & Romig 2013
Z. macrophyllae (Drew & Romig)	No lure			Drew & Romig 2013
Z. maculatus (Perkins)	Cue-lure			Drew & Romig 2013		Drew & Romig 2013
Z. maculifacies (Hardy)	Cue-lure	Drew & Romig 2013		Drew & Romig 2013
Z. melanofacies (Drew & Romig)	Cue-lure	Leblanc et al. 2018		Drew & Romig 2013	Leblanc et al. 2016
Z. menglanus (Yu, He & Yang)	Cue-lure			Drew & Romig 2013		Drew & Romig 2013
Z. mukiae (Drew & Romig)	Cue-lure	Drew & Romig 2013		Drew & Romig 2013
Z. nakhonnayokiae (Drew & Romig)	Cue-lure	Drew & Romig 2013		Drew & Romig 2013
Z. ochrosterna (Drew & Romig)	Cue-lure	Drew & Romig 2013
Z. platamus (Hardy)	Cue-lure			Drew & Romig 2013
Z. proprescutellatus (Zhang, Che & Gao)	Cue-lure	Leblanc et al. 2018		Leblanc et al. 2016	Leblanc et al. 2016	Drew & Romig 2013
Z. quasiinfestus (Drew & Romig)	Cue-lure			Drew & Romig 2013
Z. rubellus (Hardy)	No lure			Drew & Romig 2013
Z. scutellaris (Bezzi)	Cue-lure	Drew & Romig 2013		Drew & Romig 2013		Drew & Romig 2013
Z. scutellatus (Hendel)	Cue-lure	Drew & Romig 2013		Drew & Romig 2013	Leblanc et al. 2016	Drew & Romig 2013
Z. signatus (Hering)	Cue-lure			Drew & Romig 2013
Z. sinensis (Yu, Bai & Chen)	Cue-lure	Leblanc et al. 2018
Z. sonlaiae (Drew & Romig)	Cue-lure	Drew & Romig 2013
Z. species 101 (near tau)	Cue-lure	Leblanc et al. 2018
Z. species 72 (near infestus)	Cue-lure	Leblanc et al. 2018
Z. synnephes (Hendel)	Cue-lure			Drew & Romig 2013		Drew & Romig 2013
Z. tau (Walker)	Cue-lure	Drew & Romig 2013	Leblanc et al. 2016	Drew & Romig 2013	Leblanc et al. 2016	Drew & Romig 2013
Z. trichosanthes (Drew & Romig)	Cue-lure			Drew & Romig 2013
Z. tricuspidatae (Drew & Romig)	No lure			Drew & Romig 2013
Z. trilineatus (Hardy)	Cue-lure	Drew & Romig 2013		Drew & Romig 2013
Z. vinnulus (Hardy)	Cue-lure			Drew & Romig 2013	Leblanc et al. 2016
Z. vultus (Hardy)	Cue-lure	Drew & Romig 2013		Drew & Romig 2013		Drew & Romig 2013
Z. yoshimotoi (Hardy)	Cue-lure	Drew & Romig 2013		Drew & Romig 2013		Leblanc et al. 2016
